# Supplementary material for: 2,5-Bis(bromo­meth­yl)biphen­yl
Source: Acta Crystallogr Sect E Struct Rep Online. 2009 May 20;65(Pt 6):o1327. doi: 10.1107/S1600536809018066 (PMC2969676; doi:10.1107/S1600536809018066)
Supplement: Supplementary file 2 [file e-65-o1327-Isup2.hkl]

# 
# h,k,l, Fc-squared, Fo-squared, sigma(Fo-squared) and status flag 
# 
data_I
_shelx_title ' bromeo in C2/c' 
_shelx_refln_list_code          4 
_shelx_F_calc_maximum      561.44 
_exptl_crystal_F_000      1328.00 
_reflns_d_resolution_high  0.7499 
 
loop_ 
 _symmetry_equiv_pos_as_xyz 
 'x, y, z' 
 '-x, y, -z+1/2' 
 'x+1/2, y+1/2, z' 
 '-x+1/2, y+1/2, -z+1/2' 
 '-x, -y, -z' 
 'x, -y, z-1/2' 
 '-x+1/2, -y+1/2, -z' 
 'x+1/2, -y+1/2, z-1/2' 
 
_cell_length_a    33.0843 
_cell_length_b     4.3354 
_cell_length_c    18.0168 
_cell_angle_alpha  90.000 
_cell_angle_beta  103.702 
_cell_angle_gamma  90.000 
 
_shelx_F_squared_multiplier     1.000 
 
loop_ 
 _refln_index_h 
 _refln_index_k 
 _refln_index_l 
 _refln_F_squared_calc 
 _refln_F_squared_meas 
 _refln_F_squared_sigma 
 _refln_observed_status 
   2   0   0       29.10        5.28     16.10 o 
   4   0   0    13470.04    16691.33    187.57 o 
   6   0   0     6960.77     8459.36    119.47 o 
   8   0   0     3762.49     4938.45     79.16 o 
  10   0   0     8942.27    11840.29    171.35 o 
  12   0   0    70911.07    84012.29   1107.36 o 
  14   0   0      864.69     1118.02     46.02 o 
  16   0   0    70490.20    75384.32   1085.48 o 
  18   0   0     2745.60     3454.99     86.33 o 
  20   0   0   163974.58   194021.64   2767.53 o 
  22   0   0     5543.84     6294.53    128.10 o 
  24   0   0    13913.00    14960.80    247.02 o 
  26   0   0    10790.21    11516.67    229.22 o 
  28   0   0     5271.82     4775.10    162.06 o 
  30   0   0     6706.91     7541.79    249.07 o 
  32   0   0    17320.36    18258.66    456.03 o 
  34   0   0      257.15      397.01    133.46 o 
  36   0   0    44405.44    44945.61    993.11 o 
  38   0   0     1224.51     1773.11    177.53 o 
  40   0   0     7924.72     7948.50    303.00 o 
  42   0   0     4812.41     4503.62    403.66 o 
   1   1   0    11392.55    10295.93    220.80 o 
   3   1   0    39537.22    36804.67    612.40 o 
   5   1   0     2890.55     2495.07     43.96 o 
   7   1   0    37786.20    36752.43    523.55 o 
   9   1   0    57914.55    62055.82    794.66 o 
  11   1   0    19786.26    21686.54    242.62 o 
  13   1   0     4814.84     4826.78     80.79 o 
  15   1   0      211.52      238.36     26.78 o 
  17   1   0        4.25       14.75     27.11 o 
  19   1   0     1604.34     1543.08     63.84 o 
  21   1   0     6494.77     6617.21    154.85 o 
  23   1   0    10421.42    11017.75    151.10 o 
  25   1   0     6897.70     6927.30    131.06 o 
  27   1   0    13170.83    13282.83    204.15 o 
  29   1   0     6958.02     7270.86    132.30 o 
  31   1   0      118.43       96.02     88.73 o 
  33   1   0       13.90      -23.39     98.39 o 
  35   1   0      240.83      130.48     92.00 o 
  37   1   0     2412.59     2269.93    125.09 o 
  39   1   0     3921.89     4293.62    253.58 o 
  41   1   0     1830.61     1936.19    253.02 o 
   0   2   0    26678.80    24933.41    781.80 o 
   2   2   0    43958.56    39692.40    816.01 o 
   4   2   0    11049.31    10025.65    178.14 o 
   6   2   0     6776.42     6396.43    126.09 o 
   8   2   0      803.27      981.87     75.13 o 
  10   2   0     1073.18     1131.82     67.77 o 
  12   2   0       63.34      101.01     34.15 o 
  14   2   0     6511.85     6096.69    109.45 o 
  16   2   0     6128.05     5916.41    110.11 o 
  18   2   0    27140.15    28400.49    432.53 o 
  20   2   0    10766.34    10861.48    196.02 o 
  22   2   0    17013.55    17667.05    267.00 o 
  24   2   0     4422.60     4706.22    124.17 o 
  26   2   0     4295.19     4184.93    116.16 o 
  28   2   0      648.19      601.89     76.26 o 
  30   2   0     2224.28     1924.49     95.86 o 
  32   2   0      145.74      115.82    119.89 o 
  34   2   0     6484.01     6263.99    199.24 o 
  36   2   0     2928.67     2682.92    290.59 o 
  38   2   0     5557.20     5641.41    203.91 o 
  40   2   0     3092.94     2867.43    167.42 o 
   1   3   0     1694.53     1519.09    102.19 o 
   3   3   0      479.19      369.47     48.18 o 
   5   3   0     3664.45     3412.83    138.48 o 
   7   3   0     6424.66     6435.48    145.33 o 
   9   3   0     2785.63     2675.75     98.24 o 
  11   3   0     3063.38     2644.64     96.43 o 
  13   3   0     3011.63     3011.51     94.88 o 
  15   3   0        9.68      -61.56     68.63 o 
  17   3   0    10386.51    10455.48    217.33 o 
  19   3   0      401.95      364.97     82.91 o 
  21   3   0      875.16     1007.97     96.58 o 
  23   3   0      678.20      590.80     97.10 o 
  25   3   0     1353.69     1494.92    101.36 o 
  27   3   0      737.07      871.55    101.62 o 
  29   3   0      243.68      117.35     99.96 o 
  31   3   0      322.15      279.74     92.14 o 
  33   3   0        7.02      -96.05     96.05 o 
  35   3   0        4.90      -68.99    101.78 o 
   0   4   0        0.82      -41.51    128.77 o 
   2   4   0    33613.62    33047.44    658.63 o 
   4   4   0      586.74      519.90     80.97 o 
   6   4   0     3684.73     3555.32    127.63 o 
   8   4   0      582.45      573.78     89.73 o 
  10   4   0      284.08      127.28     76.65 o 
  12   4   0       34.09       71.48     68.54 o 
  14   4   0    22585.86    22975.53    410.81 o 
  16   4   0      172.62      219.37     91.04 o 
  18   4   0     8390.88     9047.90    216.01 o 
  20   4   0      678.50      556.46    109.73 o 
  22   4   0    20899.63    20396.71    489.44 o 
  24   4   0     3133.13     3444.76    158.92 o 
  26   4   0      110.75     -120.47    120.47 o 
  28   4   0     2040.25     2402.55    158.54 o 
  30   4   0     1431.64     1441.62    154.40 o 
   1   5   0       10.24       27.00    126.84 o 
   3   5   0     2840.41     2872.26    162.69 o 
   5   5   0     2536.57     2767.36    185.30 o 
   7   5   0     2041.23     2459.45    185.38 o 
   9   5   0     1469.68     1728.78    222.32 o 
  11   5   0     2283.37     2449.44    331.96 o 
  13   5   0     1831.20     1853.52    140.28 o 
  15   5   0       17.44      -84.43    126.75 o 
  17   5   0      104.48     -133.24    133.24 o 
  19   5   0      375.18      332.09    133.24 o 
  21   5   0      260.19      210.61    137.48 o 
 -41   1   1      278.96      155.82    152.81 o 
 -39   1   1     8374.48     7815.14    230.56 o 
 -37   1   1      834.02      788.17    124.56 o 
 -35   1   1      382.45      313.40     98.92 o 
 -33   1   1     1511.45     1253.69    133.47 o 
 -31   1   1    12449.84    13264.19    210.43 o 
 -29   1   1     2245.32     2388.68     85.00 o 
 -27   1   1    36123.45    36490.68    515.11 o 
 -25   1   1     1964.93     2106.29     72.01 o 
 -23   1   1    44262.87    46540.77    560.71 o 
 -21   1   1    10397.29    10553.14    134.72 o 
 -19   1   1     6974.86     6663.41    116.64 o 
 -17   1   1    30728.82    34295.81    371.45 o 
 -15   1   1    10136.99    11158.08    132.12 o 
 -13   1   1     1414.81     1964.39     67.32 o 
 -11   1   1    87708.41    96098.75   1054.42 o 
  -9   1   1     7625.01     7931.76    102.48 o 
  -7   1   1    31527.30    30497.18    352.59 o 
  -5   1   1    16458.85    15831.82    236.22 o 
  -3   1   1    95200.11    92550.75   1462.49 o 
  -1   1   1    10446.20     9115.01    152.53 o 
   1   1   1     8040.37     7818.50    227.39 o 
   3   1   1   153178.86   156469.31   2452.72 o 
   5   1   1    41125.11    41781.58    557.49 o 
   7   1   1     5063.62     5724.49     84.95 o 
   9   1   1   109867.83   121006.73   1411.17 o 
  11   1   1    11168.14    11835.00    149.92 o 
  13   1   1    22690.37    23748.65    339.28 o 
  15   1   1    48293.17    53346.69    594.47 o 
  17   1   1     3621.43     3888.47     62.10 o 
  19   1   1    34846.79    36658.68    381.77 o 
  21   1   1      354.51      285.27     37.01 o 
  23   1   1    13564.46    14424.28    197.97 o 
  25   1   1     9144.32     9115.41    154.42 o 
  27   1   1     1276.38     1363.38     66.38 o 
  29   1   1     8253.00     8391.19    144.10 o 
  31   1   1    17573.83    17143.54    277.39 o 
  33   1   1     4432.49     4706.38    150.32 o 
  35   1   1    19251.28    18611.46    364.05 o 
  37   1   1      847.98      709.90    181.27 o 
  39   1   1    10695.36    10705.00    482.58 o 
  41   1   1      180.07      144.24    151.16 o 
 -40   2   1     1195.20      916.68    144.87 o 
 -38   2   1     6212.25     5894.80    307.89 o 
 -36   2   1     5303.17     5680.10    226.49 o 
 -34   2   1     8486.09     8251.58    180.29 o 
 -32   2   1     4809.01     4909.81    150.40 o 
 -30   2   1      264.42      212.60     85.13 o 
 -28   2   1     1077.98      858.60     78.48 o 
 -26   2   1     2861.46     3048.20     98.00 o 
 -24   2   1    13849.08    13520.28    219.04 o 
 -22   2   1    18146.68    19210.25    286.70 o 
 -20   2   1    10000.53    10416.69    190.36 o 
 -18   2   1    12502.12    12686.81    215.75 o 
 -16   2   1     4172.96     3929.34     98.26 o 
 -14   2   1    10691.36    10874.01    166.23 o 
 -12   2   1     6525.72     6706.55    115.07 o 
 -10   2   1    12588.76    13730.15    216.61 o 
  -8   2   1    10345.78    10339.21    186.68 o 
  -6   2   1     7826.45     6616.89    124.46 o 
  -4   2   1    21898.96    19540.15    358.56 o 
  -2   2   1    49688.30    44817.83    687.80 o 
   0   2   1    21523.33    19574.92    397.13 o 
   2   2   1    14047.94    12734.74    391.46 o 
   4   2   1      415.36      275.80     41.18 o 
   6   2   1      585.64      614.49     52.90 o 
   8   2   1      214.25      102.99     33.50 o 
  10   2   1    31007.44    31852.16    472.92 o 
  12   2   1    39569.64    42209.96    622.04 o 
  14   2   1    22288.82    22735.55    320.45 o 
  16   2   1     8827.19     8615.90    143.83 o 
  18   2   1     8501.70     8533.33    146.41 o 
  20   2   1      256.03      276.97     63.51 o 
  22   2   1       25.75      -54.83     65.74 o 
  24   2   1     1349.28     1553.99     78.50 o 
  26   2   1    11377.07    11411.31    199.04 o 
  28   2   1     6631.54     6817.99    150.91 o 
  30   2   1    10045.62     9885.75    191.07 o 
  32   2   1     6091.21     5941.13    151.81 o 
  34   2   1     3235.62     3230.79    178.98 o 
  36   2   1      163.95     -112.32    112.32 o 
  38   2   1       10.40      -51.13    120.77 o 
 -37   3   1      440.74      458.76    144.46 o 
 -35   3   1       62.77      -19.74    126.63 o 
 -33   3   1     3295.00     3273.19    164.69 o 
 -31   3   1      603.62      510.13     95.22 o 
 -29   3   1    15046.50    15166.76    256.63 o 
 -27   3   1       61.78      153.53     93.35 o 
 -25   3   1    32309.87    32325.89    506.43 o 
 -23   3   1      809.32      752.07     99.61 o 
 -21   3   1    10623.88    11034.71    234.16 o 
 -19   3   1    13436.51    14189.14    274.80 o 
 -17   3   1     1239.70     1303.33     92.83 o 
 -15   3   1     1275.98     1131.09     79.28 o 
 -13   3   1    24733.46    24985.33    386.59 o 
 -11   3   1     2623.43     2470.54     80.65 o 
  -9   3   1    37622.84    36675.02    672.63 o 
  -7   3   1     5109.62     4818.74    122.51 o 
  -5   3   1    25249.26    23396.61    387.82 o 
  -3   3   1     5812.50     5114.10    193.30 o 
  -1   3   1     4350.44     3591.75    148.42 o 
   1   3   1    33359.30    31376.05    506.89 o 
   3   3   1     8223.26     8187.75    212.75 o 
   5   3   1     9972.57     8954.10    178.12 o 
   7   3   1    28157.89    27781.20    539.19 o 
   9   3   1      479.76      556.39     73.78 o 
  11   3   1    29501.48    29691.52    452.17 o 
  13   3   1    13231.56    12943.26    221.63 o 
  15   3   1     4104.50     4276.73    129.46 o 
  17   3   1    20635.36    20911.32    373.42 o 
  19   3   1      254.91      201.17     82.18 o 
  21   3   1    10957.31    11891.59    249.34 o 
  23   3   1     4577.29     4766.84    158.97 o 
  25   3   1     4719.85     4869.00    185.54 o 
  27   3   1     7714.70     7411.92    180.79 o 
  29   3   1     3542.61     3433.32    140.14 o 
  31   3   1     4188.49     4049.36    152.08 o 
  33   3   1    10177.04     9514.19    203.07 o 
  35   3   1      274.54       58.42    105.55 o 
 -30   4   1      561.00      425.63    143.30 o 
 -28   4   1      206.71       77.39    131.61 o 
 -26   4   1        0.87      -95.63    116.95 o 
 -24   4   1       70.14      233.92    115.79 o 
 -22   4   1      652.66      584.26    116.13 o 
 -20   4   1     6374.07     6486.09    186.74 o 
 -18   4   1      605.24      486.89    110.38 o 
 -16   4   1     1249.25     1356.53    105.57 o 
 -14   4   1       61.95       -6.66     82.89 o 
 -12   4   1      184.23      236.04     73.77 o 
 -10   4   1        0.04     -120.49    120.49 o 
  -8   4   1     2503.92     2631.81    113.77 o 
  -6   4   1      207.03       37.56     79.56 o 
  -4   4   1      597.54      755.42    100.07 o 
  -2   4   1      778.31      646.37    101.57 o 
   0   4   1     7347.83     7385.92    196.51 o 
   2   4   1       19.14     -119.44    119.44 o 
   4   4   1        1.89      -75.34     75.34 o 
   6   4   1       10.93     -136.50    136.50 o 
   8   4   1     1385.58     1257.18    112.66 o 
  10   4   1      539.40      430.66    100.20 o 
  12   4   1     1657.41     1628.57    117.38 o 
  14   4   1       94.80      -18.23     87.36 o 
  16   4   1      863.49      810.41     99.48 o 
  18   4   1       37.46      -80.00     96.21 o 
  20   4   1     2065.84     2328.85    132.18 o 
  22   4   1        5.17      -94.74    109.24 o 
  24   4   1       35.26      -60.75    116.14 o 
  26   4   1       32.77       58.34    161.25 o 
  28   4   1     1140.11     1064.69    145.90 o 
  30   4   1      527.05      346.64    144.83 o 
 -21   5   1     1647.09     1728.60    151.45 o 
 -19   5   1     1182.50     1452.58    192.15 o 
 -17   5   1      213.91      385.33    132.35 o 
 -15   5   1       64.39       88.05    128.62 o 
 -13   5   1     1122.18     1394.79    193.54 o 
 -11   5   1       61.60      -58.63    153.69 o 
  -9   5   1     1109.37     1329.73    214.39 o 
  -7   5   1     1770.59     2145.61    181.77 o 
  -5   5   1     5386.34     5607.23    233.30 o 
  -3   5   1     2793.41     2961.43    185.29 o 
  -1   5   1     1618.45     1825.12    179.62 o 
   1   5   1     1201.15     1386.07    140.31 o 
   3   5   1        3.01      -18.32    156.96 o 
   5   5   1      821.75      783.66    135.56 o 
   7   5   1      249.12      -45.62    151.53 o 
   9   5   1     1899.92     1633.01    223.15 o 
  11   5   1     4382.08     4393.07    224.28 o 
  13   5   1     1771.00     1873.78    145.22 o 
  15   5   1     1617.26     1624.80    149.17 o 
  17   5   1     4276.04     4955.98    208.19 o 
  19   5   1      100.21        0.12    167.85 o 
  21   5   1      339.92      359.70    302.49 o 
 -42   0   2     1557.11     1903.02    199.50 o 
 -40   0   2     4564.94     4803.21    291.76 o 
 -38   0   2    21916.00    21779.39    543.69 o 
 -36   0   2     1255.88     1565.86    164.19 o 
 -34   0   2    13671.75    14705.14    397.34 o 
 -32   0   2     8150.16     8593.48    272.76 o 
 -30   0   2     8795.56     9329.50    238.75 o 
 -28   0   2    36247.66    38038.01    709.90 o 
 -26   0   2      168.68      195.84     55.73 o 
 -24   0   2    36344.53    38595.38    577.07 o 
 -22   0   2    30589.56    34632.25    517.35 o 
 -20   0   2    34287.95    39388.19    581.37 o 
 -18   0   2    22312.28    24265.59    366.25 o 
 -16   0   2     7487.10     8390.26    143.45 o 
 -14   0   2     8199.85     9094.72    148.92 o 
 -12   0   2   123912.66   135638.27   2358.66 o 
 -10   0   2     2364.89     2429.17     90.42 o 
  -8   0   2   206483.64   227836.36   3001.07 o 
  -6   0   2    10793.21    11758.48    176.57 o 
  -4   0   2     6191.71     5956.85     83.77 o 
  -2   0   2    27352.50    25493.26    271.40 o 
   0   0   2    12470.16    12563.41    140.65 o 
   2   0   2     2666.67     3312.63     41.90 o 
   4   0   2    30911.07    38729.21    705.60 o 
   6   0   2     1206.57     1629.13     58.99 o 
   8   0   2   150067.77   187852.17   2644.50 o 
  10   0   2      804.25     1111.11     53.18 o 
  12   0   2   149137.25   185101.81   2425.94 o 
  14   0   2     8540.91    10437.83    157.09 o 
  16   0   2    19198.19    21751.85    304.07 o 
  18   0   2      253.64      242.97     38.83 o 
  20   0   2    14182.37    15787.63    255.02 o 
  22   0   2     1041.94     1343.90     77.46 o 
  24   0   2    50874.45    55736.70    899.86 o 
  26   0   2       49.09      164.32     74.01 o 
  28   0   2    47573.15    50125.15    927.31 o 
  30   0   2       51.25      207.57    112.18 o 
  32   0   2    22251.48    22614.26    538.72 o 
  34   0   2     1607.59     1745.77    165.17 o 
  36   0   2       15.28      185.43    140.29 o 
  38   0   2     2157.53     2504.79    220.20 o 
  40   0   2    11571.42    10788.69    437.97 o 
 -41   1   2      385.12      356.17    157.20 o 
 -39   1   2       26.59       10.67    122.79 o 
 -37   1   2     1441.44     1635.83    132.96 o 
 -35   1   2     4605.15     4325.97    151.94 o 
 -33   1   2     5707.89     6063.92    166.88 o 
 -31   1   2     4794.00     5070.17    136.51 o 
 -29   1   2    14010.70    14110.15    216.43 o 
 -27   1   2     1455.17     1309.18     75.31 o 
 -25   1   2     4607.59     4714.78     98.96 o 
 -23   1   2      557.31      575.08     56.57 o 
 -21   1   2     3596.75     3738.25     72.92 o 
 -19   1   2    20050.64    20997.33    248.94 o 
 -17   1   2    15626.90    16942.92    202.87 o 
 -15   1   2     8228.23     8173.35    102.31 o 
 -13   1   2    36265.79    40378.84    430.64 o 
 -11   1   2    17088.97    18098.97    208.04 o 
  -9   1   2     8237.06     8334.76    107.05 o 
  -7   1   2    31241.33    32467.81    362.22 o 
  -5   1   2      944.79     1013.42     40.78 o 
  -3   1   2     1130.25     1353.81     56.60 o 
  -1   1   2    11318.97    10302.45    172.75 o 
   1   1   2    50444.08    50649.75    802.34 o 
   3   1   2    28778.99    27960.16    542.79 o 
   5   1   2     5366.39     5022.54     89.93 o 
   7   1   2    40363.30    43847.29    517.31 o 
   9   1   2     1506.51     1681.90     45.61 o 
  11   1   2        3.76        6.21     21.89 o 
  13   1   2    18172.89    21520.17    263.77 o 
  15   1   2    14644.13    15713.02    179.72 o 
  17   1   2    13304.86    14242.59    159.99 o 
  19   1   2    11421.24    12233.78    150.42 o 
  21   1   2     7594.00     7892.84    117.67 o 
  23   1   2     7893.98     8148.12    129.97 o 
  25   1   2      470.70      431.33     55.19 o 
  27   1   2      583.01      616.16     60.38 o 
  29   1   2     2954.09     2955.54     95.45 o 
  31   1   2     2641.14     2829.74    113.02 o 
  33   1   2     6982.48     6879.60    176.80 o 
  35   1   2     6034.30     6100.44    257.83 o 
  37   1   2     3552.08     3585.47    167.62 o 
  39   1   2     1680.69     1453.89    161.31 o 
  41   1   2       69.15     -145.16    148.76 o 
 -40   2   2      885.59     1129.68    145.23 o 
 -38   2   2       49.63      255.23    124.34 o 
 -36   2   2     1725.67     1581.49    137.47 o 
 -34   2   2     7894.65     7350.91    171.58 o 
 -32   2   2    12603.11    12252.94    240.43 o 
 -30   2   2    12278.17    12901.28    224.85 o 
 -28   2   2     5273.44     5115.65    130.04 o 
 -26   2   2    11714.49    11361.00    197.04 o 
 -24   2   2     4771.43     4440.31    113.50 o 
 -22   2   2     5337.71     5464.09    119.83 o 
 -20   2   2     3380.94     3768.38     95.71 o 
 -18   2   2     1680.10     1811.94     78.17 o 
 -16   2   2     5266.48     5267.02    113.04 o 
 -14   2   2    19125.35    18593.45    246.48 o 
 -12   2   2    41311.17    43195.16    545.27 o 
 -10   2   2    76599.72    78130.75   1045.71 o 
  -8   2   2    15872.01    15226.09    236.18 o 
  -6   2   2     9163.85     8088.07    176.20 o 
  -4   2   2      997.31      870.11     73.17 o 
  -2   2   2     9223.57     8473.69    154.46 o 
   0   2   2     4875.56     4505.30    151.62 o 
   2   2   2    10028.35     9656.03    173.23 o 
   4   2   2    12819.93    11409.86    224.12 o 
   6   2   2    27761.97    27089.56    403.30 o 
   8   2   2    16210.09    16095.99    249.97 o 
  10   2   2    76515.10    81181.96   1175.62 o 
  12   2   2    19587.72    20427.84    370.40 o 
  14   2   2    10283.65     9754.60    156.08 o 
  16   2   2      746.14      857.59     51.51 o 
  18   2   2       33.05      -19.89     46.97 o 
  20   2   2     1482.27     1465.88     78.60 o 
  22   2   2     7802.53     8080.85    168.60 o 
  24   2   2    10001.47     9798.21    175.76 o 
  26   2   2    15824.49    15539.08    250.18 o 
  28   2   2     5010.09     5249.65    135.20 o 
  30   2   2    13512.23    12978.32    227.65 o 
  32   2   2     4552.74     4546.85    178.67 o 
  34   2   2     4291.42     4148.32    149.34 o 
  36   2   2      432.07      306.94    134.08 o 
  38   2   2      179.94      144.95    124.74 o 
 -37   3   2      736.03      560.07    117.52 o 
 -35   3   2      714.29      613.45    108.59 o 
 -33   3   2     2183.03     2232.23    117.99 o 
 -31   3   2      745.98      842.31     95.10 o 
 -29   3   2     1637.59     1688.94     99.39 o 
 -27   3   2      590.34      576.02     80.70 o 
 -25   3   2     3216.98     3163.85    137.28 o 
 -23   3   2       34.04       10.70     88.44 o 
 -21   3   2     4333.25     4104.76    142.18 o 
 -19   3   2     1100.16     1171.06     91.04 o 
 -17   3   2       64.67      -18.50     80.50 o 
 -15   3   2     3761.05     3648.55    116.24 o 
 -13   3   2     5236.47     5052.38    117.73 o 
 -11   3   2      248.38      185.56     64.55 o 
  -9   3   2     1104.26      881.25    126.61 o 
  -7   3   2      405.79      266.98     46.21 o 
  -5   3   2      641.87      528.10     50.85 o 
  -3   3   2      187.45      108.77     45.82 o 
  -1   3   2     1282.83     1124.33    101.41 o 
   1   3   2     3242.86     3001.46     96.98 o 
   3   3   2     2639.02     2449.85     89.38 o 
   5   3   2     1112.54     1169.37     71.28 o 
   7   3   2     1107.43     1182.82    101.89 o 
   9   3   2       66.40      -55.47     55.47 o 
  11   3   2      225.41      252.61     57.56 o 
  13   3   2      832.55      896.47     68.05 o 
  15   3   2     3860.48     3697.55    124.20 o 
  17   3   2     1169.12     1246.23     91.32 o 
  19   3   2      519.68      628.34     88.33 o 
  21   3   2     1748.80     1760.57    107.75 o 
  23   3   2     1974.02     2052.83    118.36 o 
  25   3   2       79.25      -95.58     98.71 o 
  27   3   2        0.26     -104.34    104.34 o 
  29   3   2     1635.48     1565.87    116.60 o 
  31   3   2     1327.89     1329.97    121.07 o 
  33   3   2     1227.36     1356.95    110.11 o 
  35   3   2      980.82      834.78    115.43 o 
 -30   4   2     3842.20     3803.59    184.41 o 
 -28   4   2      413.90      401.00    135.55 o 
 -26   4   2     4174.70     4634.73    182.72 o 
 -24   4   2     1270.62     1333.75    139.57 o 
 -22   4   2    12253.99    11730.43    262.59 o 
 -20   4   2     2856.99     3536.63    148.20 o 
 -18   4   2        5.98      -35.21     95.00 o 
 -16   4   2     5859.04     5849.23    165.94 o 
 -14   4   2     6755.78     6413.81    173.63 o 
 -12   4   2     1360.33     1485.88    133.58 o 
 -10   4   2    19958.45    18954.72    388.92 o 
  -8   4   2       58.65       46.78     81.09 o 
  -6   4   2    15008.43    14694.62    279.23 o 
  -4   4   2     1241.08     1314.31    107.79 o 
  -2   4   2     3295.34     3166.37    136.39 o 
   0   4   2     2376.75     2679.72    127.49 o 
   2   4   2     1470.24     1310.66     92.44 o 
   4   4   2      397.48      327.09     80.90 o 
   6   4   2    16332.14    16266.38    335.94 o 
   8   4   2        8.26      -67.25     67.25 o 
  10   4   2    20509.55    20618.43    367.48 o 
  12   4   2      115.72        6.49     82.66 o 
  14   4   2    12773.88    13068.51    265.43 o 
  16   4   2      202.63      170.31     96.39 o 
  18   4   2      103.14       36.88    125.63 o 
  20   4   2        2.76     -105.09    105.09 o 
  22   4   2     6619.61     6696.54    201.09 o 
  24   4   2       33.30       34.80    118.29 o 
  26   4   2     9800.21    10302.48    347.73 o 
  28   4   2       93.09      -75.11    132.25 o 
 -21   5   2      767.34      846.99    155.48 o 
 -19   5   2     1000.30      980.50    150.65 o 
 -17   5   2     1108.32     1274.07    145.98 o 
 -15   5   2     3967.65     4445.68    304.78 o 
 -13   5   2     2133.54     2228.55    196.13 o 
 -11   5   2     3276.89     3759.61    211.36 o 
  -9   5   2        4.41      -66.27    144.18 o 
  -7   5   2      613.51      448.56    154.38 o 
  -5   5   2      893.19     1222.48    162.92 o 
  -3   5   2      730.75      729.99    130.69 o 
  -1   5   2     1589.82     1925.82    148.67 o 
   1   5   2     3982.41     4268.19    195.34 o 
   3   5   2     3081.52     3444.55    191.65 o 
   5   5   2     3576.61     3864.55    176.66 o 
   7   5   2        7.64     -149.61    149.61 o 
   9   5   2     1226.05     1023.15    167.75 o 
  11   5   2      164.95      179.00    121.24 o 
  13   5   2      370.54      277.84    215.46 o 
  15   5   2     3510.71     3783.62    194.23 o 
  17   5   2     2359.83     2561.95    152.95 o 
  19   5   2     1121.12     1102.42    143.81 o 
 -43   1   3      352.76      284.70    165.54 o 
 -41   1   3     1066.15     1325.92    148.65 o 
 -39   1   3    12263.09    12217.51    289.89 o 
 -37   1   3     3265.67     3512.51    205.69 o 
 -35   1   3    26393.44    25759.42    428.54 o 
 -33   1   3      850.14      833.74    113.75 o 
 -31   1   3    14489.61    14663.47    213.01 o 
 -29   1   3      643.80      481.04     70.02 o 
 -27   1   3     3907.55     3926.33     96.02 o 
 -25   1   3     1898.14     2232.30     75.89 o 
 -23   1   3    18349.29    19785.67    243.61 o 
 -21   1   3      305.87      376.53     38.38 o 
 -19   1   3    61832.76    64425.15    686.18 o 
 -17   1   3     1837.65     1847.66     49.43 o 
 -15   1   3    74127.93    78228.71    825.91 o 
 -13   1   3     6584.71     6668.26     85.06 o 
 -11   1   3    24731.84    25605.41    289.47 o 
  -9   1   3    19929.90    19681.88    204.03 o 
  -7   1   3       75.70      124.56     19.57 o 
  -5   1   3     1093.95      990.97     26.66 o 
  -3   1   3   163271.95   164110.42   2220.68 o 
  -1   1   3      606.35      642.92     23.61 o 
   1   1   3   101208.27   100417.58   1335.20 o 
   3   1   3    19172.83    19443.76    266.92 o 
   5   1   3    28484.18    29090.90    394.60 o 
   7   1   3    41400.90    44126.73    521.40 o 
   9   1   3     2226.56     2307.29     52.45 o 
  11   1   3    11812.28    12635.63    161.76 o 
  13   1   3     2958.45     2712.16     61.81 o 
  15   1   3     1393.09     1630.07     45.60 o 
  17   1   3    43292.45    47677.77    469.59 o 
  19   1   3     3080.94     3175.52     78.29 o 
  21   1   3    42567.93    45149.83    516.71 o 
  23   1   3    20814.91    21414.53    261.62 o 
  25   1   3     4536.78     5025.67    111.54 o 
  27   1   3    16683.36    16979.47    234.43 o 
  29   1   3        3.67      -71.98     71.98 o 
  31   1   3     2566.94     2871.95    127.45 o 
  33   1   3     6472.31     5791.27    164.11 o 
  35   1   3      477.05      302.10    109.65 o 
  37   1   3     5878.32     5366.76    188.55 o 
  39   1   3     3141.34     3146.13    174.63 o 
 -40   2   3     3541.19     3665.59    189.81 o 
 -38   2   3     1207.71     1614.73    459.77 o 
 -36   2   3     1595.15     1418.98    115.50 o 
 -34   2   3       17.80      -32.21     99.35 o 
 -32   2   3     2450.70     2450.15    114.16 o 
 -30   2   3    10333.04    10400.52    195.43 o 
 -28   2   3     4637.35     4827.92    127.58 o 
 -26   2   3     9830.50     9777.18    178.14 o 
 -24   2   3     9050.44     9240.64    167.00 o 
 -22   2   3     9874.54     9804.08    169.68 o 
 -20   2   3     9204.74     9325.83    147.01 o 
 -18   2   3       84.81       36.73     38.60 o 
 -16   2   3     1549.54     1549.25     57.88 o 
 -14   2   3     7378.79     6769.02    106.82 o 
 -12   2   3    22024.43    21939.19    267.23 o 
 -10   2   3    69217.42    69462.02   1008.20 o 
  -8   2   3    37105.38    37513.85    552.37 o 
  -6   2   3     8676.72     7620.82    158.57 o 
  -4   2   3       69.71       79.98     32.31 o 
  -2   2   3     1426.69     1289.96     45.97 o 
   0   2   3      188.69      124.86     31.65 o 
   2   2   3     7874.87     7410.26    238.25 o 
   4   2   3    14266.70    12834.86    326.93 o 
   6   2   3    29717.02    29698.58    485.08 o 
   8   2   3    17639.13    17016.36    264.45 o 
  10   2   3    23163.88    23431.15    356.93 o 
  12   2   3     9294.99     9296.48    163.62 o 
  14   2   3      317.88      364.75     52.69 o 
  16   2   3     1824.97     1850.39     70.89 o 
  18   2   3     7926.30     8295.00    136.43 o 
  20   2   3     5711.62     5553.52    134.71 o 
  22   2   3     9874.15    10542.68    200.62 o 
  24   2   3     6075.38     5914.31    132.92 o 
  26   2   3     9529.34     9435.79    177.25 o 
  28   2   3     4335.30     4329.07    125.93 o 
  30   2   3     2034.11     2023.95    111.73 o 
  32   2   3        2.85      -24.24    111.70 o 
  34   2   3     1406.69     1552.52    117.44 o 
  36   2   3     3452.79     3333.66    157.63 o 
  38   2   3     4964.47     4661.25    188.50 o 
 -37   3   3    16566.49    15563.57    321.34 o 
 -35   3   3       26.07       89.17    118.73 o 
 -33   3   3    16092.02    16016.28    352.81 o 
 -31   3   3       87.68       43.04     89.23 o 
 -29   3   3     4238.42     3934.36    136.51 o 
 -27   3   3       62.82      -50.88     76.39 o 
 -25   3   3     1582.21     1699.23     94.62 o 
 -23   3   3      124.57      260.47     78.85 o 
 -21   3   3    16939.55    17906.60    332.54 o 
 -19   3   3      598.15      645.37     83.13 o 
 -17   3   3    40849.52    40964.79    677.54 o 
 -15   3   3      568.10      533.85     70.63 o 
 -13   3   3    31750.44    30848.29    468.11 o 
 -11   3   3     2076.78     1778.66    105.25 o 
  -9   3   3      564.31      507.73     64.54 o 
  -7   3   3    10470.95     9812.34    171.94 o 
  -5   3   3    14384.55    13381.85    220.14 o 
  -3   3   3       82.59       23.57     47.08 o 
  -1   3   3    50578.32    47373.75    776.71 o 
   1   3   3      130.74       63.72     46.46 o 
   3   3   3    32156.34    29145.95    576.52 o 
   5   3   3     4171.89     3744.66    198.20 o 
   7   3   3    12435.56    12366.76    229.39 o 
   9   3   3     8690.37     8469.70    174.97 o 
  11   3   3     2267.98     2231.48     84.79 o 
  13   3   3    14402.38    14794.41    299.46 o 
  15   3   3    13836.25    13978.24    242.15 o 
  17   3   3      396.60      377.46     81.73 o 
  19   3   3    28067.37    28870.19    500.42 o 
  21   3   3     3905.94     4272.89    148.76 o 
  23   3   3     7509.88     8185.83    535.46 o 
  25   3   3    10324.95    10217.32    238.44 o 
  27   3   3      561.15      563.55    113.27 o 
  29   3   3     5783.27     5414.77    189.62 o 
  31   3   3     2683.01     2797.04    154.10 o 
  33   3   3     3116.13     3147.39    150.27 o 
 -30   4   3      116.15      183.92    136.84 o 
 -28   4   3     1480.81     1829.00    150.52 o 
 -26   4   3      254.39       78.55    122.43 o 
 -24   4   3      347.34      510.56    118.60 o 
 -22   4   3     1353.84     1498.92    123.84 o 
 -20   4   3      169.65       50.12     99.49 o 
 -18   4   3      146.34      150.43     92.58 o 
 -16   4   3     1123.24     1168.11    132.84 o 
 -14   4   3      209.81      122.04     88.52 o 
 -12   4   3     1388.58     1597.29    120.88 o 
 -10   4   3      441.02      322.97     99.90 o 
  -8   4   3     1250.30     1122.55    103.64 o 
  -6   4   3     1015.19      799.51     99.70 o 
  -4   4   3      323.09      345.11     95.93 o 
  -2   4   3     1065.22     1061.10    104.58 o 
   0   4   3      979.74     1026.04    111.44 o 
   2   4   3       70.76      -55.43    120.64 o 
   4   4   3     2284.95     2391.52    107.28 o 
   6   4   3      234.17      181.20     68.27 o 
   8   4   3     1616.84     1459.52     93.17 o 
  10   4   3      902.83      905.47     99.42 o 
  12   4   3      853.69      922.42     95.22 o 
  14   4   3     1333.60     1342.13    106.02 o 
  16   4   3       77.83      -76.70    106.46 o 
  18   4   3        0.34      -23.22    102.39 o 
  20   4   3     2274.80     2219.25    135.64 o 
  22   4   3      826.45      832.37    125.14 o 
  24   4   3     1895.90     2066.98    174.17 o 
  26   4   3       65.39     -112.19    128.76 o 
  28   4   3       22.51     -131.62    131.62 o 
 -21   5   3     1788.22     1916.92    172.55 o 
 -19   5   3      487.85      245.31    192.83 o 
 -17   5   3     3667.42     4217.61    191.54 o 
 -15   5   3     1941.66     2261.90    200.62 o 
 -13   5   3     2532.88     3167.83    317.21 o 
 -11   5   3     1126.76     1166.87    268.66 o 
  -9   5   3      300.98      127.53    172.92 o 
  -7   5   3       31.99      -32.81    144.15 o 
  -5   5   3      760.73      912.08    152.44 o 
  -3   5   3      487.25      649.33    131.50 o 
  -1   5   3     6069.84     5917.63    219.69 o 
   1   5   3     1477.43     1553.27    144.26 o 
   3   5   3     2698.83     2982.62    164.38 o 
   5   5   3     2887.88     3123.03    185.67 o 
   7   5   3      481.73      533.69    211.53 o 
   9   5   3     1173.06     1091.63    128.16 o 
  11   5   3        0.28      -80.04    139.61 o 
  13   5   3        3.72      378.70    269.63 o 
  15   5   3      122.79       91.79    138.53 o 
  17   5   3      635.53      635.14    132.22 o 
  19   5   3     4329.71     4498.91    189.56 o 
 -42   0   4    19808.72    20132.00    531.65 o 
 -40   0   4     1901.32     1962.66    216.89 o 
 -38   0   4     7572.53     7032.65    283.66 o 
 -36   0   4    16930.54    17642.99    461.05 o 
 -34   0   4      842.97      936.87    142.90 o 
 -32   0   4    17022.66    17561.61    377.10 o 
 -30   0   4    19708.78    21410.92    435.87 o 
 -28   0   4      272.06      256.32     93.92 o 
 -26   0   4    39322.04    42067.47    627.02 o 
 -24   0   4     2581.58     2699.11    139.19 o 
 -22   0   4    61253.30    64888.97    944.61 o 
 -20   0   4    48971.47    54215.46    790.62 o 
 -18   0   4      908.96      866.86     46.40 o 
 -16   0   4    62703.69    65657.28   1157.84 o 
 -14   0   4    15503.12    16138.76    303.90 o 
 -12   0   4    66746.01    67618.70    971.77 o 
 -10   0   4    60812.09    61054.93    877.41 o 
  -8   0   4     1931.46     1734.50     45.26 o 
  -6   0   4   101164.59    98556.90   1406.57 o 
  -4   0   4    34476.07    31758.21    456.86 o 
  -2   0   4    38976.64    36445.73    524.62 o 
   0   0   4   315215.81   320994.91   4532.56 o 
   2   0   4     5829.48     6003.88     92.45 o 
   4   0   4   157852.17   181541.02   2212.15 o 
   6   0   4    24181.04    27972.49    428.03 o 
   8   0   4     4528.19     5192.56    135.70 o 
  10   0   4    24850.16    30506.61    524.00 o 
  12   0   4    26447.30    32886.31    524.39 o 
  14   0   4     9719.59    11657.97    207.57 o 
  16   0   4    76715.95    87019.96   1243.48 o 
  18   0   4      749.99      911.51     58.38 o 
  20   0   4    80009.68    89128.64   1411.38 o 
  22   0   4      850.62      935.72     88.25 o 
  24   0   4    37951.76    40687.61    926.96 o 
  26   0   4       28.87      -79.41     85.94 o 
  28   0   4     5939.27     5776.70    186.71 o 
  30   0   4     4716.02     5003.02    204.91 o 
  32   0   4    15067.08    15627.58    405.88 o 
  34   0   4      331.15      383.18    137.09 o 
  36   0   4    28687.95    26943.29    634.61 o 
  38   0   4      265.51      302.59    224.55 o 
  40   0   4    11746.50    10162.22    419.33 o 
 -43   1   4     1019.55      866.47    149.92 o 
 -41   1   4     1778.15     1713.23    154.01 o 
 -39   1   4     4437.24     4623.21    188.46 o 
 -37   1   4     5743.67     5895.21    199.43 o 
 -35   1   4     4847.84     5010.43    271.50 o 
 -33   1   4     2655.77     2913.63    123.72 o 
 -31   1   4     1747.27     1807.77     98.08 o 
 -29   1   4      606.82      721.10     62.80 o 
 -27   1   4     7390.89     7686.44    133.87 o 
 -25   1   4     6982.38     7535.22    128.19 o 
 -23   1   4     7448.06     7458.18    116.70 o 
 -21   1   4     7556.81     7902.10    110.78 o 
 -19   1   4    11465.73    11530.75    142.46 o 
 -17   1   4     7785.33     7885.64    108.46 o 
 -15   1   4     8721.90     9275.25    114.54 o 
 -13   1   4     1376.22     1356.63     35.85 o 
 -11   1   4      388.74      322.62     20.30 o 
  -9   1   4    11326.07    10638.66    122.60 o 
  -7   1   4    44101.34    43762.14    510.80 o 
  -5   1   4    59535.85    57360.49    806.23 o 
  -3   1   4    48300.25    46402.64    616.50 o 
  -1   1   4     2102.71     1928.61     38.78 o 
   1   1   4     2110.29     2094.10     47.92 o 
   3   1   4       89.98       79.06     19.34 o 
   5   1   4      104.21       99.60     21.67 o 
   7   1   4     6639.62     6645.09    105.01 o 
   9   1   4    14583.94    15699.78    196.77 o 
  11   1   4    16829.84    18155.00    214.39 o 
  13   1   4    19537.83    21641.83    267.79 o 
  15   1   4    12992.51    13965.38    174.63 o 
  17   1   4     6561.96     7123.06     98.30 o 
  19   1   4      109.03       95.93     35.23 o 
  21   1   4       58.41      -26.61     36.56 o 
  23   1   4     3806.73     3664.26     79.04 o 
  25   1   4     8265.77     8401.52    135.10 o 
  27   1   4     4578.47     4680.69    103.38 o 
  29   1   4     2201.43     2440.25     88.79 o 
  31   1   4     5149.48     5157.32    124.48 o 
  33   1   4     4443.13     4319.62    137.21 o 
  35   1   4       56.92       47.29     84.23 o 
  37   1   4       25.21      -42.20    123.07 o 
  39   1   4       61.59       12.26    139.20 o 
 -40   2   4     5373.95     5401.81    205.17 o 
 -38   2   4     2031.71     2304.73    185.34 o 
 -36   2   4     1596.40     1409.09    117.58 o 
 -34   2   4     2746.99     2451.16    113.28 o 
 -32   2   4       73.77       -1.91     77.09 o 
 -30   2   4      161.32       59.85     75.97 o 
 -28   2   4    10988.60    10971.50    197.14 o 
 -26   2   4     5103.98     5068.65    125.34 o 
 -24   2   4     8814.69     9055.03    165.93 o 
 -22   2   4    17060.66    17453.48    264.70 o 
 -20   2   4    12611.53    12892.87    189.03 o 
 -18   2   4    10178.51    10338.51    154.76 o 
 -16   2   4      881.90      773.41     42.15 o 
 -14   2   4     3291.39     2853.10     79.14 o 
 -12   2   4     1237.11     1174.80     41.03 o 
 -10   2   4      129.91      139.10     37.23 o 
  -8   2   4    18082.47    18041.02    272.84 o 
  -6   2   4    16194.93    14730.60    210.38 o 
  -4   2   4     7749.52     6782.18    132.13 o 
  -2   2   4    38766.45    36088.36    584.39 o 
   0   2   4    20563.88    18880.48    356.34 o 
   2   2   4    17362.35    15469.03    220.24 o 
   4   2   4     2282.41     2312.77     65.10 o 
   6   2   4      251.46      133.75     34.07 o 
   8   2   4     2742.40     2791.31     78.07 o 
  10   2   4      384.12      270.85     46.27 o 
  12   2   4    18141.81    18809.19    296.06 o 
  14   2   4    11984.87    11914.85    186.30 o 
  16   2   4     4893.20     4738.91     97.40 o 
  18   2   4    15558.88    16248.22    230.44 o 
  20   2   4     5620.48     5723.44    156.89 o 
  22   2   4    15590.13    15981.10    273.33 o 
  24   2   4      583.86      603.14     69.62 o 
  26   2   4       90.21       -3.74     69.61 o 
  28   2   4     1180.92     1011.80     96.44 o 
  30   2   4     1626.62     1606.78    108.23 o 
  32   2   4     3626.79     3687.10    141.22 o 
  34   2   4     8481.15     7488.11    195.11 o 
  36   2   4     1948.44     1862.31    174.43 o 
 -37   3   4     1392.65     1310.15    121.93 o 
 -35   3   4      373.12      335.10    104.55 o 
 -33   3   4     1291.36     1355.10    130.28 o 
 -31   3   4      182.56      231.87     91.59 o 
 -29   3   4       14.99      -83.40     83.40 o 
 -27   3   4      511.70      491.72     81.66 o 
 -25   3   4     1965.25     2112.20     92.04 o 
 -23   3   4      114.16      130.02     64.39 o 
 -21   3   4     2032.90     2116.84    106.47 o 
 -19   3   4       18.56      -36.54     73.74 o 
 -17   3   4     4789.00     4857.41    149.99 o 
 -15   3   4      295.82      215.01     64.02 o 
 -13   3   4      655.02      286.82     98.81 o 
 -11   3   4       24.40      -58.34     65.25 o 
  -9   3   4     1251.27     1227.39     65.62 o 
  -7   3   4     2684.67     2516.81     81.61 o 
  -5   3   4    12955.44    11870.36    201.25 o 
  -3   3   4     1103.40     1125.76     60.14 o 
  -1   3   4     2624.36     2281.31    113.34 o 
   1   3   4      157.99       76.47     51.32 o 
   3   3   4      666.12      511.65     49.90 o 
   5   3   4      493.36      422.86     55.91 o 
   7   3   4      200.86      124.00     59.41 o 
   9   3   4     3276.33     3239.10    120.60 o 
  11   3   4     9275.27     9250.79    174.99 o 
  13   3   4      325.80      223.45     85.93 o 
  15   3   4     2003.91     2052.96     88.33 o 
  17   3   4       12.31      -34.09     80.12 o 
  19   3   4      122.42       34.18     84.93 o 
  21   3   4     2437.14     2628.85    123.04 o 
  23   3   4      245.31      273.31    100.59 o 
  25   3   4      449.69      440.63    108.20 o 
  27   3   4      326.31      276.73    113.67 o 
  29   3   4      251.52      213.26    119.26 o 
  31   3   4     2202.59     2258.31    151.90 o 
  33   3   4        6.26      -71.76    133.15 o 
 -30   4   4      858.64      782.74    146.38 o 
 -28   4   4     6002.66     6465.41    213.97 o 
 -26   4   4       52.63       74.07    119.59 o 
 -24   4   4    11731.08    12204.53    357.68 o 
 -22   4   4     4209.05     4229.94    162.64 o 
 -20   4   4     3040.54     3272.47    140.63 o 
 -18   4   4     7952.42     8144.33    198.47 o 
 -16   4   4      267.86      289.97     86.62 o 
 -14   4   4     9013.49     8456.00    265.04 o 
 -12   4   4     4950.92     4724.41    203.21 o 
 -10   4   4     1930.03     1839.47    118.89 o 
  -8   4   4     9500.93     9093.08    203.70 o 
  -6   4   4     2493.52     2556.58    126.24 o 
  -4   4   4     6290.82     6079.69    179.51 o 
  -2   4   4    15724.79    15075.69    371.06 o 
   0   4   4      744.85      585.11    151.12 o 
   2   4   4    28360.17    27992.23    435.07 o 
   4   4   4     1364.86     1268.93     87.22 o 
   6   4   4     3040.12     3012.94    104.59 o 
   8   4   4     4929.37     5111.43    163.93 o 
  10   4   4        7.26      -74.79     74.79 o 
  12   4   4     1331.71     1104.60     99.29 o 
  14   4   4    10486.46    10404.72    229.91 o 
  16   4   4     1027.48     1057.87    126.12 o 
  18   4   4    13617.41    13781.57    288.04 o 
  20   4   4        0.56       43.85    109.59 o 
  22   4   4    13835.03    13969.70    333.08 o 
  24   4   4       11.76     -122.40    122.40 o 
  26   4   4       78.75      -71.33    142.64 o 
  28   4   4      189.64      239.71    141.63 o 
 -21   5   4     1720.21     1844.66    166.77 o 
 -19   5   4     3283.61     3292.55    188.57 o 
 -17   5   4      515.04      493.58    181.27 o 
 -15   5   4      701.34      801.78    178.17 o 
 -13   5   4       36.30      130.81    163.30 o 
 -11   5   4      742.34      736.35    204.24 o 
  -9   5   4      786.63      670.82    157.76 o 
  -7   5   4     2559.26     3051.52    188.48 o 
  -5   5   4     1945.46     2211.26    173.35 o 
  -3   5   4     3947.49     4124.50    177.43 o 
  -1   5   4     1592.27     1830.55    216.58 o 
   1   5   4     1013.48     1141.99    138.84 o 
   3   5   4       70.30      159.00    127.38 o 
   5   5   4       41.34     -127.31    127.31 o 
   7   5   4      734.81      942.24    188.08 o 
   9   5   4     2263.34     2477.93    150.89 o 
  11   5   4     1749.58     1677.53    186.64 o 
  13   5   4     2168.57     2318.30    161.84 o 
  15   5   4      604.13      534.02    148.20 o 
  17   5   4     2084.49     1953.38    152.22 o 
 -43   1   5     8473.32     8193.50    254.69 o 
 -41   1   5      316.52      347.30    168.18 o 
 -39   1   5     8353.01     8007.09    236.77 o 
 -37   1   5     2981.68     3047.57    161.25 o 
 -35   1   5       13.98      -69.02    111.74 o 
 -33   1   5     3345.93     3514.17    118.74 o 
 -31   1   5    11984.96    12412.25    241.30 o 
 -29   1   5      956.59     1012.71     67.58 o 
 -27   1   5    40697.86    42573.42    524.51 o 
 -25   1   5     4886.19     4783.46    101.08 o 
 -23   1   5    36897.48    38571.71    446.69 o 
 -21   1   5        1.60      -23.32     35.73 o 
 -19   1   5     7556.65     7233.59    101.02 o 
 -17   1   5      963.36      906.21     38.27 o 
 -15   1   5    13138.60    13929.61    169.44 o 
 -13   1   5     5352.09     5519.87     79.91 o 
 -11   1   5    53277.73    51952.30    576.66 o 
  -9   1   5     2626.71     2354.03     43.00 o 
  -7   1   5    82312.02    78262.59    853.42 o 
  -5   1   5    12139.09    11044.57    124.32 o 
  -3   1   5    64544.77    61794.50    723.55 o 
  -1   1   5       26.97       -5.14     17.39 o 
   1   1   5       76.93       86.95     20.28 o 
   3   1   5     1438.48     1559.86     42.76 o 
   5   1   5    22343.55    22721.58    314.58 o 
   7   1   5      680.18      790.93     33.80 o 
   9   1   5    90434.54   100066.24   1242.17 o 
  11   1   5     6706.39     7243.81    109.11 o 
  13   1   5    60141.43    66308.09    741.66 o 
  15   1   5     8340.90     8937.78    129.61 o 
  17   1   5     4475.45     4614.59     97.85 o 
  19   1   5     3513.90     3489.95     69.60 o 
  21   1   5     5641.07     5964.33     91.10 o 
  23   1   5     4616.04     4575.48     87.95 o 
  25   1   5    14327.05    14348.00    201.63 o 
  27   1   5      428.79      339.01     90.79 o 
  29   1   5    18056.81    17812.72    259.86 o 
  31   1   5    11400.29    10977.50    199.11 o 
  33   1   5    10582.25    10136.73    239.54 o 
  35   1   5     5342.08     5202.38    217.99 o 
  37   1   5       93.86      160.42    117.89 o 
  39   1   5     1983.00     1999.31    219.44 o 
 -40   2   5       19.45       55.43    231.30 o 
 -38   2   5     1410.15     1319.10    123.48 o 
 -36   2   5     4218.09     4262.30    182.98 o 
 -34   2   5     6947.78     6756.71    164.68 o 
 -32   2   5    10762.30    10402.19    198.70 o 
 -30   2   5     8222.75     8188.36    184.47 o 
 -28   2   5    10046.30    10062.70    186.46 o 
 -26   2   5      466.09      394.65     69.82 o 
 -24   2   5     1179.42     1334.28     74.19 o 
 -22   2   5    11487.06    12085.51    170.47 o 
 -20   2   5     7339.13     7282.24    125.10 o 
 -18   2   5     6922.53     6906.18    117.09 o 
 -16   2   5    15034.51    15020.24    207.52 o 
 -14   2   5    17781.16    17133.87    203.98 o 
 -12   2   5    10139.82     9507.02    126.36 o 
 -10   2   5     1214.00     1115.69     41.27 o 
  -8   2   5     3153.14     2891.95     74.65 o 
  -6   2   5     1160.05      973.08     53.08 o 
  -4   2   5     4459.99     4157.74     79.10 o 
  -2   2   5    32733.15    30607.17    419.52 o 
   0   2   5    42288.18    41061.63    561.04 o 
   2   2   5    13234.89    12137.81    179.36 o 
   4   2   5     9579.43     8844.27    153.04 o 
   6   2   5     7444.88     6960.59    162.88 o 
   8   2   5     2498.02     2542.45    134.42 o 
  10   2   5     1965.89     2055.03     96.12 o 
  12   2   5     5451.52     5369.96     96.47 o 
  14   2   5    23493.72    23750.30    340.82 o 
  16   2   5     9495.29     9714.35    153.45 o 
  18   2   5     7093.03     7462.62    131.48 o 
  20   2   5    15661.02    15667.94    228.37 o 
  22   2   5     7169.57     7073.38    160.13 o 
  24   2   5      119.00      117.83     66.34 o 
  26   2   5     2665.77     2449.47     96.03 o 
  28   2   5     2156.44     2043.91    108.95 o 
  30   2   5     4612.08     4651.70    164.14 o 
  32   2   5     2745.90     2946.71    149.00 o 
  34   2   5     7680.55     7276.83    194.54 o 
  36   2   5     3106.47     2538.10    151.20 o 
 -37   3   5     1368.75     1384.25    123.55 o 
 -35   3   5     3515.84     3742.81    140.12 o 
 -33   3   5     1165.02     1057.61    104.87 o 
 -31   3   5      830.37      840.83    102.84 o 
 -29   3   5    14281.50    14521.67    249.01 o 
 -27   3   5      151.09       98.08     78.54 o 
 -25   3   5    33858.47    33457.54    478.16 o 
 -23   3   5      168.66      153.15     65.58 o 
 -21   3   5    11031.98    11322.06    209.17 o 
 -19   3   5      347.41      394.60     66.15 o 
 -17   3   5        2.50       99.60     70.14 o 
 -15   3   5     1428.19     1453.96     79.00 o 
 -13   3   5    22221.90    21951.18    381.71 o 
 -11   3   5      858.08      927.83     97.05 o 
  -9   3   5    37039.33    35101.30    527.17 o 
  -7   3   5      176.00      108.45     52.94 o 
  -5   3   5    46658.66    43830.86    710.28 o 
  -3   3   5       27.41       32.31     69.73 o 
  -1   3   5     5507.03     4757.86    160.57 o 
   1   3   5      871.71      932.65     59.70 o 
   3   3   5     5931.68     5715.26    148.11 o 
   5   3   5     1335.67     1223.57     82.60 o 
   7   3   5    37816.86    37736.53    620.70 o 
   9   3   5     1842.26     1924.97     80.41 o 
  11   3   5    37235.44    36701.46    556.16 o 
  13   3   5      285.82      362.43     68.72 o 
  15   3   5    10138.26    10129.47    194.77 o 
  17   3   5     2583.83     2652.34    135.15 o 
  19   3   5      173.81      130.46     89.55 o 
  21   3   5      934.77     1145.76    117.40 o 
  23   3   5    11306.58    11524.13    358.02 o 
  25   3   5     2814.62     2885.15    141.49 o 
  27   3   5    12510.15    12017.24    273.23 o 
  29   3   5     1702.85     1805.59    141.74 o 
  31   3   5    10461.63     9744.58    255.01 o 
  33   3   5     1948.40     2120.96    191.09 o 
 -30   4   5      699.44      746.11    142.24 o 
 -28   4   5        2.25     -125.56    125.56 o 
 -26   4   5      234.15      251.46    122.21 o 
 -24   4   5      177.51      290.76    129.27 o 
 -22   4   5       13.69        2.73    126.69 o 
 -20   4   5     1199.93     1307.23    129.75 o 
 -18   4   5      753.70      637.61     98.39 o 
 -16   4   5     2016.06     2115.26    107.76 o 
 -14   4   5      683.36      582.92    111.82 o 
 -12   4   5      590.51      501.70    205.66 o 
 -10   4   5      863.05      679.29    104.45 o 
  -8   4   5      225.34      105.61     85.42 o 
  -6   4   5      122.42      -20.68     94.91 o 
  -4   4   5     2455.84     2507.06    125.74 o 
  -2   4   5      699.46      586.14    100.78 o 
   0   4   5     1863.16     1924.56     93.96 o 
   2   4   5     1713.84     1687.90     84.93 o 
   4   4   5     1071.47     1066.22     79.77 o 
   6   4   5       17.50      -65.02     79.13 o 
   8   4   5       69.97       58.93     72.73 o 
  10   4   5      191.70       -5.73     78.89 o 
  12   4   5      510.94      259.30     96.98 o 
  14   4   5       28.09      -56.24     96.25 o 
  16   4   5     1612.81     1456.58    129.97 o 
  18   4   5      433.65      517.38    113.21 o 
  20   4   5      760.30      772.00    121.73 o 
  22   4   5      844.64     1101.16    166.89 o 
  24   4   5      364.56      533.03    132.98 o 
  26   4   5       13.19       54.78    145.87 o 
 -21   5   5     1532.16     1626.52    185.72 o 
 -19   5   5       20.04       82.08    131.98 o 
 -17   5   5        4.90      -97.44    173.97 o 
 -15   5   5      225.51      434.02    170.80 o 
 -13   5   5     2506.59     2480.48    194.10 o 
 -11   5   5     1026.51     1361.65    213.48 o 
  -9   5   5     2228.41     2151.21    180.23 o 
  -7   5   5     1305.75     1441.04    165.91 o 
  -5   5   5     1643.68     1458.28    161.82 o 
  -3   5   5      682.27      674.98    134.97 o 
  -1   5   5     1790.08     1809.64    148.05 o 
   1   5   5      575.47      377.02    130.93 o 
   3   5   5       76.78     -102.43    102.43 o 
   5   5   5      238.34       72.81    109.26 o 
   7   5   5     3182.24     3385.45    163.26 o 
   9   5   5     1301.08     1171.85    175.63 o 
  11   5   5     3471.17     3507.34    173.52 o 
  13   5   5     1009.67      932.70    146.40 o 
  15   5   5      573.87      692.65    166.97 o 
  17   5   5     1060.26      948.53    242.17 o 
 -44   0   6      731.71      777.89    250.53 o 
 -42   0   6      446.90      742.62    185.09 o 
 -40   0   6      128.88     -101.21    305.87 o 
 -38   0   6    22971.70    24404.12    601.25 o 
 -36   0   6      353.36      314.27    146.81 o 
 -34   0   6    37483.27    40924.93    776.79 o 
 -32   0   6      233.04      163.81    106.92 o 
 -30   0   6    24385.66    25598.68    507.73 o 
 -28   0   6      162.76      259.20     72.46 o 
 -26   0   6       19.10      -11.96     52.55 o 
 -24   0   6    28469.32    28905.36    440.66 o 
 -22   0   6    28797.80    30199.32    455.76 o 
 -20   0   6     8823.15     9325.34    184.18 o 
 -18   0   6    87871.48    89251.04   1285.07 o 
 -16   0   6      203.16      263.22     40.38 o 
 -14   0   6    55444.77    53580.53   1177.55 o 
 -12   0   6    40985.64    39572.59    776.61 o 
 -10   0   6     3669.92     3055.37     68.91 o 
  -8   0   6    13373.01    11113.08    212.28 o 
  -6   0   6     3473.05     3254.28    115.43 o 
  -4   0   6    64909.88    61590.43    883.65 o 
  -2   0   6    93759.77    90971.77   1299.93 o 
   0   0   6     5386.76     5216.49    107.27 o 
   2   0   6    81073.94    84093.28   1034.35 o 
   4   0   6    26404.48    28876.50    385.18 o 
   6   0   6     3979.09     3707.50     70.05 o 
   8   0   6    39085.31    43530.17    594.35 o 
  10   0   6     1680.72     2281.11     71.57 o 
  12   0   6    63455.57    75008.89   1097.09 o 
  14   0   6     9521.45    11005.80    185.96 o 
  16   0   6    11617.84    12929.55    215.10 o 
  18   0   6    29821.35    33339.71    611.04 o 
  20   0   6      294.35      252.04     66.64 o 
  22   0   6    23431.96    25431.74    498.32 o 
  24   0   6    26341.55    27936.20    541.51 o 
  26   0   6     2432.27     2718.47    131.95 o 
  28   0   6    22933.62    23434.57    472.74 o 
  30   0   6       33.09       13.32    118.83 o 
  32   0   6    23582.21    22691.84    539.99 o 
  34   0   6     2093.56     2085.89    166.14 o 
  36   0   6      140.49      -67.70    178.28 o 
  38   0   6     1521.40     1150.05    208.72 o 
 -43   1   6     1683.22     1664.35    185.25 o 
 -41   1   6     1846.97     1743.21    183.71 o 
 -39   1   6      904.54      891.72    139.07 o 
 -37   1   6      491.67      307.18    125.85 o 
 -35   1   6       57.34      -69.90    100.50 o 
 -33   1   6     3679.96     3808.80    121.23 o 
 -31   1   6     2907.01     3240.96    108.26 o 
 -29   1   6     7995.03     8064.73    141.18 o 
 -27   1   6     9471.47     9672.11    155.53 o 
 -25   1   6    21891.18    22566.68    293.67 o 
 -23   1   6     4242.01     4305.56    101.32 o 
 -21   1   6       23.68       79.17     39.15 o 
 -19   1   6      476.24      452.57     34.67 o 
 -17   1   6     3034.32     2790.35     57.81 o 
 -15   1   6     4243.86     4024.62     70.77 o 
 -13   1   6    34533.83    35901.21    385.51 o 
 -11   1   6    19099.30    19037.31    201.67 o 
  -9   1   6    12233.46    10628.16    118.05 o 
  -7   1   6     2689.84     2287.24     56.92 o 
  -5   1   6    12610.00    12317.00    138.89 o 
  -3   1   6      172.53      194.53     21.20 o 
  -1   1   6     2871.31     2761.44     52.56 o 
   1   1   6     2174.24     2043.39     48.06 o 
   3   1   6    36298.62    37375.45    507.70 o 
   5   1   6    19791.88    20626.90    269.82 o 
   7   1   6    12998.46    12766.72    176.43 o 
   9   1   6     5154.73     5075.61     78.01 o 
  11   1   6    12774.68    14073.42    181.83 o 
  13   1   6        5.87      -13.97     32.12 o 
  15   1   6     2714.32     3070.32     74.48 o 
  17   1   6     5514.93     5533.97     99.01 o 
  19   1   6     2137.35     2311.52     64.58 o 
  21   1   6     1294.28     1321.70     57.00 o 
  23   1   6    20235.26    20936.00    274.20 o 
  25   1   6    10512.10    10346.42    174.19 o 
  27   1   6     1397.05     1455.82     73.27 o 
  29   1   6       33.22       46.87     78.63 o 
  31   1   6      728.33      627.35     98.64 o 
  33   1   6     1462.22     1394.38    120.78 o 
  35   1   6     5502.98     5043.71    275.67 o 
  37   1   6     3122.16     3081.75    274.21 o 
 -40   2   6     2375.55     2545.15    234.51 o 
 -38   2   6     2269.65     2105.35    131.70 o 
 -36   2   6     7364.52     6952.84    188.56 o 
 -34   2   6     4386.13     4348.01    139.29 o 
 -32   2   6    10781.54    10445.79    201.54 o 
 -30   2   6     7723.17     7478.24    176.48 o 
 -28   2   6     4406.21     4191.08    121.04 o 
 -26   2   6     1961.49     1867.54     84.88 o 
 -24   2   6      206.97      203.95     63.35 o 
 -22   2   6     1719.57     1839.91     68.91 o 
 -20   2   6     5165.47     5250.41     96.80 o 
 -18   2   6     9251.48     9401.50    146.12 o 
 -16   2   6    31249.21    30780.11    374.86 o 
 -14   2   6    13493.76    12788.87    171.86 o 
 -12   2   6    20251.29    19284.63    254.93 o 
 -10   2   6    23960.82    23253.20    325.01 o 
  -8   2   6    13063.76    12517.86    173.55 o 
  -6   2   6     4085.16     3581.39     70.89 o 
  -4   2   6     3363.11     3535.92     70.74 o 
  -2   2   6        7.65       53.78     35.03 o 
   0   2   6     8959.09     8156.63    130.32 o 
   2   2   6     6001.43     5498.52     98.44 o 
   4   2   6    41834.88    41053.41    608.00 o 
   6   2   6    25642.61    25808.34    361.49 o 
   8   2   6     7231.76     6599.52    125.41 o 
  10   2   6    21413.23    21501.22    286.78 o 
  12   2   6     6179.99     6071.38    107.08 o 
  14   2   6     9652.00     9085.49    144.32 o 
  16   2   6     1194.23     1284.43     83.25 o 
  18   2   6     7006.15     7314.63    132.49 o 
  20   2   6     8358.27     8593.99    149.31 o 
  22   2   6     3670.34     3941.41    124.17 o 
  24   2   6    11424.79    10994.18    194.68 o 
  26   2   6    11107.68    10446.41    211.64 o 
  28   2   6     3463.20     3391.14    127.60 o 
  30   2   6     4644.74     4590.46    150.77 o 
  32   2   6      481.53      475.77    104.73 o 
  34   2   6     3112.69     2961.05    141.52 o 
  36   2   6       29.88       39.84    151.24 o 
 -37   3   6      252.78      236.14    111.84 o 
 -35   3   6      149.47      171.77    105.15 o 
 -33   3   6      503.93      519.00    102.26 o 
 -31   3   6      426.46      275.39    101.18 o 
 -29   3   6     1300.36     1408.38    108.05 o 
 -27   3   6     1607.02     1596.72     91.59 o 
 -25   3   6     2667.06     2868.85    112.42 o 
 -23   3   6      532.54      431.55     78.44 o 
 -21   3   6      155.10      104.83     71.07 o 
 -19   3   6       17.71       29.36     64.73 o 
 -17   3   6     1337.77     1476.24     73.91 o 
 -15   3   6       49.95      -17.64     53.37 o 
 -13   3   6     2779.88     2916.61    109.19 o 
 -11   3   6     9071.85     9192.38    204.63 o 
  -9   3   6     2360.85     2374.69    102.15 o 
  -7   3   6      801.59      781.46     66.28 o 
  -5   3   6       54.34       13.62     42.80 o 
  -3   3   6       20.31        4.35     45.53 o 
  -1   3   6      273.83      288.60     48.39 o 
   1   3   6      734.44      727.02     71.09 o 
   3   3   6     3806.96     3715.85    101.43 o 
   5   3   6       19.84      -64.00     64.00 o 
   7   3   6      536.40      429.75     60.47 o 
   9   3   6     7444.32     7229.56    272.41 o 
  11   3   6     1849.31     2035.12     91.09 o 
  13   3   6     1668.41     1698.31     99.62 o 
  15   3   6      367.48      334.39     74.91 o 
  17   3   6      354.72      144.42     88.04 o 
  19   3   6     1831.48     1856.15    113.13 o 
  21   3   6      123.26       51.74     98.94 o 
  23   3   6     1280.88     1376.78    118.61 o 
  25   3   6     1624.41     1560.77    126.78 o 
  27   3   6      408.30      378.58    118.58 o 
  29   3   6        3.52     -128.51    128.51 o 
  31   3   6       80.55      -84.75    172.44 o 
 -30   4   6      113.04      229.22    116.14 o 
 -28   4   6     1911.44     2119.89    139.22 o 
 -26   4   6     1135.86     1091.72    128.55 o 
 -24   4   6     1318.11     1255.29    124.17 o 
 -22   4   6     2474.62     2464.52    141.21 o 
 -20   4   6     8676.99     9385.10    221.56 o 
 -18   4   6      301.41      219.16     93.33 o 
 -16   4   6    12344.20    11810.84    363.62 o 
 -14   4   6      860.65      976.96    117.70 o 
 -12   4   6     6778.54     6634.26    228.04 o 
 -10   4   6    10136.03     9655.32    237.61 o 
  -8   4   6       10.75      -95.32     95.32 o 
  -6   4   6     1922.35     1946.37     94.84 o 
  -4   4   6     5569.28     5131.85    140.09 o 
  -2   4   6     4302.01     3781.94    124.03 o 
   0   4   6    11957.19    11688.22    260.64 o 
   2   4   6      210.22      198.84     68.38 o 
   4   4   6     3200.93     3075.69    176.04 o 
   6   4   6     4786.96     4424.25    173.96 o 
   8   4   6     2747.55     2561.88    127.99 o 
  10   4   6    15698.43    15608.98    353.53 o 
  12   4   6     1161.08     1153.78    106.31 o 
  14   4   6     2913.16     3060.15    136.12 o 
  16   4   6     3376.95     3646.48    148.51 o 
  18   4   6      343.15      319.14    113.12 o 
  20   4   6     3528.83     3826.31    187.58 o 
  22   4   6     1737.77     1978.48    257.25 o 
  24   4   6      549.86      487.71    152.33 o 
  26   4   6     7573.14     7453.64    261.06 o 
 -21   5   6      166.71      -88.32    183.14 o 
 -19   5   6      281.21      289.67    287.38 o 
 -17   5   6      190.48      134.91    176.90 o 
 -15   5   6     1635.07     1863.29    211.82 o 
 -13   5   6      714.43      872.11    172.41 o 
 -11   5   6     4373.08     4445.08    268.52 o 
  -9   5   6     1121.09     1170.22    168.47 o 
  -7   5   6     1979.79     1876.29    171.44 o 
  -5   5   6       89.29      124.45    143.06 o 
  -3   5   6      883.76     1044.72    138.07 o 
  -1   5   6        8.55       51.78    125.25 o 
   1   5   6     5185.66     5029.44    168.06 o 
   3   5   6     2026.82     1702.74    138.70 o 
   5   5   6     2618.83     2782.03    169.54 o 
   7   5   6      472.26      639.93    164.91 o 
   9   5   6     3281.14     3200.87    195.03 o 
  11   5   6      329.66      151.30    159.31 o 
  13   5   6       29.66     -145.64    211.74 o 
  15   5   6      391.99      292.50    249.07 o 
 -43   1   7      423.44      199.00    152.04 o 
 -41   1   7     3998.63     3856.07    185.16 o 
 -39   1   7     3811.39     4206.74    275.17 o 
 -37   1   7     4860.27     4984.71    191.34 o 
 -35   1   7    24791.51    24852.57    382.40 o 
 -33   1   7      323.32       -9.62     76.02 o 
 -31   1   7     3573.56     3627.09    116.58 o 
 -29   1   7     2356.83     2426.17     85.85 o 
 -27   1   7     1386.50     1378.28     77.63 o 
 -25   1   7    26566.88    26389.08    355.45 o 
 -23   1   7     4684.62     4409.20     88.85 o 
 -21   1   7     3227.38     3113.49     73.03 o 
 -19   1   7    33451.70    32706.55    360.00 o 
 -17   1   7     3208.05     2834.57     71.41 o 
 -15   1   7    90210.02    90804.41   1008.34 o 
 -13   1   7      523.34      513.86     30.71 o 
 -11   1   7     8340.62     7582.31     96.12 o 
  -9   1   7     1474.12     1331.23     34.33 o 
  -7   1   7     4714.76     4697.82     67.45 o 
  -5   1   7    13688.61    13437.65    151.03 o 
  -3   1   7    26372.57    24366.27    294.46 o 
  -1   1   7     5398.92     4901.05     86.18 o 
   1   1   7   131556.81   134640.42   1800.76 o 
   3   1   7       20.02      -23.38     23.38 o 
   5   1   7    32150.04    31144.22    395.98 o 
   7   1   7     2045.17     2267.74     55.29 o 
   9   1   7      183.96      153.57     34.43 o 
  11   1   7      291.62      345.21     34.13 o 
  13   1   7    10005.86    10142.45    142.38 o 
  15   1   7       23.33      -38.60     38.60 o 
  17   1   7    21318.28    22561.91    273.67 o 
  19   1   7    11267.80    11565.67    160.24 o 
  21   1   7    48697.13    50829.93    585.38 o 
  23   1   7      666.87      620.78     62.39 o 
  25   1   7     5966.31     5804.69    127.23 o 
  27   1   7     1091.63      950.05     91.28 o 
  29   1   7     1032.43     1049.16     98.19 o 
  31   1   7       11.52       19.99     88.98 o 
  33   1   7     4835.75     4688.00    168.50 o 
  35   1   7      133.27       92.92    115.25 o 
  37   1   7     9671.54     8462.53    336.58 o 
 -40   2   7     2317.10     2344.80    196.63 o 
 -38   2   7     3381.44     2928.52    150.50 o 
 -36   2   7     6162.03     6385.45    183.51 o 
 -34   2   7     1248.96     1423.80    128.96 o 
 -32   2   7     1155.44     1117.56     93.93 o 
 -30   2   7      297.29      165.89     75.41 o 
 -28   2   7     1642.38     1740.54     90.00 o 
 -26   2   7     5120.46     4774.96    123.03 o 
 -24   2   7    13689.90    13986.72    210.21 o 
 -22   2   7    20226.96    20471.32    283.54 o 
 -20   2   7     9231.90     9298.73    149.04 o 
 -18   2   7     2588.46     2719.42     73.96 o 
 -16   2   7     8659.96     8531.38    227.24 o 
 -14   2   7       26.12      -13.37     32.32 o 
 -12   2   7     2842.72     2646.96     61.72 o 
 -10   2   7    16635.21    16590.14    224.86 o 
  -8   2   7    34677.10    35197.94    449.49 o 
  -6   2   7    25827.60    24123.16    335.47 o 
  -4   2   7     7993.81     6822.31    108.44 o 
  -2   2   7    10960.50    11110.79    157.97 o 
   0   2   7     5404.09     5262.74     97.73 o 
   2   2   7     1537.22     1732.85     56.59 o 
   4   2   7      528.58      506.55     43.09 o 
   6   2   7    11150.21    11065.24    159.70 o 
   8   2   7    11571.56    11795.22    170.75 o 
  10   2   7    10971.40    11008.50    174.26 o 
  12   2   7    20608.28    20322.68    277.19 o 
  14   2   7    14843.00    14684.61    211.96 o 
  16   2   7      130.27      155.20     60.19 o 
  18   2   7     1153.51     1067.91     72.36 o 
  20   2   7       21.49      -54.75     66.00 o 
  22   2   7     1844.66     1914.69     97.17 o 
  24   2   7     1855.39     1693.85     95.53 o 
  26   2   7     6476.40     6223.11    145.26 o 
  28   2   7     7216.93     6874.30    174.24 o 
  30   2   7     3193.14     2972.32    128.94 o 
  32   2   7     1792.04     1905.82    132.95 o 
  34   2   7     1660.62     1529.87    134.80 o 
 -37   3   7     7282.83     6628.18    185.13 o 
 -35   3   7       75.11       45.56    105.46 o 
 -33   3   7    10997.60    10941.39    218.32 o 
 -31   3   7     1076.39      863.84     98.76 o 
 -29   3   7     3053.11     3213.00    114.02 o 
 -27   3   7     6889.49     7001.45    156.38 o 
 -25   3   7      158.41      126.96     72.93 o 
 -23   3   7     4799.00     4937.58    138.98 o 
 -21   3   7    13709.93    14116.74    248.72 o 
 -19   3   7      277.21      254.71     68.28 o 
 -17   3   7    21501.18    22020.12    427.11 o 
 -15   3   7      279.79      305.77     57.84 o 
 -13   3   7    34627.25    34219.63    568.09 o 
 -11   3   7     1847.21     1625.28    117.55 o 
  -9   3   7      910.67      932.12     58.26 o 
  -7   3   7      835.93      823.99     57.53 o 
  -5   3   7     5249.83     5138.76    107.24 o 
  -3   3   7     4388.26     4103.27    113.29 o 
  -1   3   7    35895.33    34992.23    486.89 o 
   1   3   7       87.24      -15.93     51.57 o 
   3   3   7    30340.29    29444.86    450.53 o 
   5   3   7      273.12      262.26     70.75 o 
   7   3   7    13587.11    13428.45    231.77 o 
   9   3   7      156.77      188.14     61.31 o 
  11   3   7        6.14       30.32     68.51 o 
  13   3   7      459.24      416.28     87.65 o 
  15   3   7    17922.15    17901.70    303.87 o 
  17   3   7       19.23      -50.29     88.19 o 
  19   3   7    18716.44    18717.06    352.13 o 
  21   3   7      795.32      798.50    108.70 o 
  23   3   7    15635.42    14925.85    342.69 o 
  25   3   7       73.39       16.50    119.10 o 
  27   3   7      332.39      159.62    131.27 o 
  29   3   7      475.34      302.79    140.76 o 
  31   3   7     1083.53      794.68    194.16 o 
 -30   4   7       15.15       33.15    114.53 o 
 -28   4   7       59.03      144.56    108.50 o 
 -26   4   7      400.21      381.55    103.38 o 
 -24   4   7     1192.99     1198.23    106.77 o 
 -22   4   7     1989.61     2179.06    111.87 o 
 -20   4   7      231.54      316.48     86.04 o 
 -18   4   7     1962.14     2098.54     98.45 o 
 -16   4   7      304.49      280.98     85.76 o 
 -14   4   7       56.33       72.39     85.17 o 
 -12   4   7     1483.77     1442.33    104.31 o 
 -10   4   7      439.68      434.10     83.60 o 
  -8   4   7      243.32      269.07     82.54 o 
  -6   4   7      617.12      706.16     95.36 o 
  -4   4   7     1394.69     1433.31    104.96 o 
  -2   4   7     1545.31     1517.98     93.74 o 
   0   4   7      196.61      288.65     80.32 o 
   2   4   7     3207.54     3093.73    120.51 o 
   4   4   7     1008.20     1013.62     95.28 o 
   6   4   7      857.79      864.63     86.56 o 
   8   4   7      786.01      521.45     96.71 o 
  10   4   7     1306.99     1319.96    100.29 o 
  12   4   7      250.38      222.84    134.92 o 
  14   4   7     1151.95     1016.44    130.75 o 
  16   4   7      156.91      -73.76    120.84 o 
  18   4   7      344.91      291.15    131.65 o 
  20   4   7       37.94       32.52    134.17 o 
  22   4   7      292.08      243.62    144.03 o 
  24   4   7     1386.50     1337.75    164.80 o 
 -19   5   7      528.45      267.65    186.15 o 
 -17   5   7     1329.01     1287.67    192.88 o 
 -15   5   7      667.92      660.99    177.56 o 
 -13   5   7     2048.77     2249.76    302.93 o 
 -11   5   7        6.10      177.59    245.26 o 
  -9   5   7        0.33      -37.86    154.77 o 
  -7   5   7        6.75       43.16    147.83 o 
  -5   5   7     1410.92     1593.66    165.19 o 
  -3   5   7     5501.71     5345.93    171.43 o 
  -1   5   7     6727.41     6416.75    385.99 o 
   1   5   7       48.52       21.28    102.23 o 
   3   5   7      882.25      915.50    136.27 o 
   5   5   7     1381.61     1400.13    184.61 o 
   7   5   7      413.86      387.38    160.61 o 
   9   5   7      141.29       40.39    159.32 o 
  11   5   7      156.60       92.90    169.90 o 
  13   5   7       51.74      -58.79    175.45 o 
 -42   0   8    24958.05    25695.39   1194.48 o 
 -40   0   8      145.95      162.42    176.29 o 
 -38   0   8    11184.77    11337.28    356.59 o 
 -36   0   8      571.74      532.10    130.90 o 
 -34   0   8        0.06      -30.72    119.01 o 
 -32   0   8    14415.71    15504.59    348.31 o 
 -30   0   8    22617.57    23560.24    475.22 o 
 -28   0   8     8749.12     8904.60    197.23 o 
 -26   0   8    51746.61    52447.80    775.31 o 
 -24   0   8      641.42      723.36     80.06 o 
 -22   0   8    62792.99    62802.32   1005.83 o 
 -20   0   8     1494.81     1679.87     66.79 o 
 -18   0   8     8219.31     8008.29    159.89 o 
 -16   0   8      739.15      451.27     53.65 o 
 -14   0   8     7245.53     6032.71    124.62 o 
 -12   0   8    37976.51    38670.87    818.44 o 
 -10   0   8   102652.84    99441.65   1424.84 o 
  -8   0   8     1573.15     1605.10     64.97 o 
  -6   0   8   109234.95   105698.34   1511.61 o 
  -4   0   8     8743.67     8077.76    206.79 o 
  -2   0   8    38828.84    38042.36    607.92 o 
   0   0   8     6806.63     5664.69    101.88 o 
   2   0   8     3102.09     3632.41     73.80 o 
   4   0   8    65212.38    70791.48   1009.20 o 
   6   0   8    66023.10    74596.91    979.98 o 
   8   0   8      488.83      283.48     35.90 o 
  10   0   8    69224.46    77286.97   1017.54 o 
  12   0   8       82.77       -2.29     40.48 o 
  14   0   8    29761.36    31951.07    474.94 o 
  16   0   8    37949.48    41126.49    605.11 o 
  18   0   8      106.42      149.94     74.34 o 
  20   0   8    19447.09    19783.12    388.70 o 
  22   0   8       98.44      -27.85     68.52 o 
  24   0   8    19176.24    19670.95    353.91 o 
  26   0   8    16020.90    16234.97    307.68 o 
  28   0   8     2872.79     3182.43    128.63 o 
  30   0   8    11735.51    11700.60    273.94 o 
  32   0   8     3137.73     2999.69    152.97 o 
  34   0   8     4440.71     4228.13    172.74 o 
  36   0   8    10271.96     9635.12    361.73 o 
 -43   1   8        3.55      -20.73    149.73 o 
 -41   1   8      817.89      728.49    149.76 o 
 -39   1   8     2100.89     1935.64    155.15 o 
 -37   1   8     1975.64     2009.85    149.25 o 
 -35   1   8     7213.47     7219.75    169.88 o 
 -33   1   8     8726.35     9082.72    271.86 o 
 -31   1   8     1837.37     1918.52     94.53 o 
 -29   1   8      607.37      671.08     69.69 o 
 -27   1   8     2511.38     2667.00    101.67 o 
 -25   1   8       10.07      -36.91     49.99 o 
 -23   1   8     6861.94     6765.37    112.62 o 
 -21   1   8     7469.10     7444.02    114.95 o 
 -19   1   8     7697.64     7623.59    105.99 o 
 -17   1   8     8952.00     7964.33    110.08 o 
 -15   1   8    17148.59    16776.15    193.31 o 
 -13   1   8    13944.70    13906.72    162.35 o 
 -11   1   8     1085.15     1134.36     35.49 o 
  -9   1   8      688.80      779.11     32.22 o 
  -7   1   8      626.48      527.66     25.74 o 
  -5   1   8    10090.76     9351.23    111.09 o 
  -3   1   8    26815.96    26138.46    313.53 o 
  -1   1   8     7440.98     6354.62    126.55 o 
   1   1   8    13978.59    13594.71    198.95 o 
   3   1   8    18624.38    19506.26    241.71 o 
   5   1   8     3576.30     3560.42     63.55 o 
   7   1   8       61.22       51.94     29.87 o 
   9   1   8      292.76      276.37     32.60 o 
  11   1   8     4012.08     3889.25     73.87 o 
  13   1   8    13022.83    14309.00    191.11 o 
  15   1   8    15551.70    16144.05    213.68 o 
  17   1   8     9981.53    10003.67    142.97 o 
  19   1   8     1146.51     1177.31     58.04 o 
  21   1   8     1009.04     1006.43     64.19 o 
  23   1   8      505.77      555.89     67.90 o 
  25   1   8      426.50      341.95     67.46 o 
  27   1   8     2046.34     2030.36    106.24 o 
  29   1   8      900.62      943.92     99.24 o 
  31   1   8     1770.34     1603.35    227.10 o 
  33   1   8     3918.94     3718.31    304.48 o 
  35   1   8     1809.15     1643.84    147.18 o 
 -40   2   8     1701.93     1668.21    187.30 o 
 -38   2   8      481.36      369.18    120.67 o 
 -36   2   8      988.84      982.11    118.03 o 
 -34   2   8       57.34      -89.05     89.05 o 
 -32   2   8      713.58      732.13     89.47 o 
 -30   2   8     1382.80     1202.53    141.17 o 
 -28   2   8    10386.52    10265.68    190.58 o 
 -26   2   8     4517.84     4271.23    118.64 o 
 -24   2   8    19517.14    19527.36    276.43 o 
 -22   2   8     5147.30     4946.40    108.21 o 
 -20   2   8     2908.09     2891.81     82.72 o 
 -18   2   8      642.17      636.64     54.01 o 
 -16   2   8      163.53      176.93     39.58 o 
 -14   2   8      538.62      493.33     39.64 o 
 -12   2   8     4844.62     4948.83     86.21 o 
 -10   2   8     3357.88     3319.94     77.74 o 
  -8   2   8    20532.13    20170.31    269.17 o 
  -6   2   8     6566.18     5914.28    108.80 o 
  -4   2   8    17317.86    16535.65    224.35 o 
  -2   2   8    15967.33    16155.00    220.47 o 
   0   2   8     5683.05     5177.37     93.08 o 
   2   2   8     1783.45     1739.62     65.36 o 
   4   2   8        9.37       -5.53     35.30 o 
   6   2   8      250.69      277.66     42.02 o 
   8   2   8     8004.91     7998.19    129.04 o 
  10   2   8     4080.47     4041.64    108.99 o 
  12   2   8    18248.06    18025.16    288.28 o 
  14   2   8     3621.80     3801.56    103.71 o 
  16   2   8     5156.05     5070.01    121.21 o 
  18   2   8     5789.64     5735.40    131.24 o 
  20   2   8     2587.45     2618.18    119.59 o 
  22   2   8     3283.19     3415.93    134.59 o 
  24   2   8      192.09      115.93     77.03 o 
  26   2   8      120.98       67.40     91.97 o 
  28   2   8     4736.88     4496.05    160.67 o 
  30   2   8     2302.12     2307.04    161.10 o 
  32   2   8     5050.53     4911.97    177.58 o 
  34   2   8     2544.87     2047.37    144.47 o 
 -37   3   8     1069.48      876.54    128.62 o 
 -35   3   8       44.05     -107.47    107.47 o 
 -33   3   8     1142.09     1248.51    108.65 o 
 -31   3   8      650.19      875.64     97.69 o 
 -29   3   8      780.83      726.52     91.84 o 
 -27   3   8      785.68      888.95     86.63 o 
 -25   3   8     1880.81     1910.73     88.52 o 
 -23   3   8       28.10      -55.17     76.58 o 
 -21   3   8     1369.22     1359.81     86.74 o 
 -19   3   8     1043.16     1085.38    103.28 o 
 -17   3   8     1871.67     1964.48     89.38 o 
 -15   3   8      501.06      408.06     57.54 o 
 -13   3   8     3532.09     3538.71    113.48 o 
 -11   3   8     4613.90     4314.75    120.76 o 
  -9   3   8      692.37      759.70     61.24 o 
  -7   3   8       28.83      -42.99     52.66 o 
  -5   3   8     3044.57     2757.71     84.80 o 
  -3   3   8     1121.73     1173.94     67.27 o 
  -1   3   8     6022.63     5484.67    115.02 o 
   1   3   8     1817.66     1934.52     78.24 o 
   3   3   8     1405.96     1322.94     75.38 o 
   5   3   8      931.79      930.09     71.85 o 
   7   3   8      115.64      181.65     66.98 o 
   9   3   8      200.02      102.44     68.98 o 
  11   3   8     6256.56     6189.04    160.69 o 
  13   3   8      611.66      543.11     97.37 o 
  15   3   8     1722.99     1816.29    108.75 o 
  17   3   8      689.76      692.59    113.45 o 
  19   3   8     1230.80     1274.66    124.57 o 
  21   3   8      495.74      316.24    118.45 o 
  23   3   8        5.10       48.97    120.65 o 
  25   3   8       97.52     -122.91    126.88 o 
  27   3   8      507.46      511.89    141.36 o 
  29   3   8       88.79     -174.12    174.12 o 
 -30   4   8        0.93     -114.01    114.01 o 
 -28   4   8     6642.01     6877.38    193.85 o 
 -26   4   8      143.41      271.95    104.92 o 
 -24   4   8    12320.04    12671.49    249.90 o 
 -22   4   8        1.57      -13.74     90.97 o 
 -20   4   8     7887.17     8104.69    182.36 o 
 -18   4   8     2162.43     2362.34    102.52 o 
 -16   4   8      496.17      220.81    126.39 o 
 -14   4   8       42.39       79.70     90.33 o 
 -12   4   8     5472.96     5733.63    326.76 o 
 -10   4   8     5224.52     4522.32    186.10 o 
  -8   4   8    15384.84    14458.98    288.72 o 
  -6   4   8     3155.23     3042.66    156.46 o 
  -4   4   8    11068.01    10334.70    240.33 o 
  -2   4   8      853.46      950.18    145.44 o 
   0   4   8     4277.86     4004.48    125.21 o 
   2   4   8     9903.41     9762.09    194.81 o 
   4   4   8     6214.84     6357.46    172.25 o 
   6   4   8      242.44      243.47     95.26 o 
   8   4   8     7182.50     7286.66    211.00 o 
  10   4   8      639.71      617.20    106.17 o 
  12   4   8     7529.15     7566.81    225.34 o 
  14   4   8     3317.15     3545.05    195.93 o 
  16   4   8     2386.60     2286.26    183.06 o 
  18   4   8     5981.24     5843.56    218.05 o 
  20   4   8        7.95     -135.05    135.05 o 
  22   4   8     3638.25     3985.95    197.99 o 
 -19   5   8     3432.22     3937.59    598.25 o 
 -17   5   8     1456.08     1494.60    263.41 o 
 -15   5   8     1998.99     2060.19    195.93 o 
 -13   5   8     1306.07     1409.31    246.40 o 
 -11   5   8      166.71       11.90    189.37 o 
  -9   5   8       98.22       49.71    186.61 o 
  -7   5   8     2211.97     2216.14    164.79 o 
  -5   5   8      202.23      189.27    136.72 o 
  -3   5   8      821.86      983.55    134.05 o 
  -1   5   8     2311.36     2745.73    180.73 o 
   1   5   8     3191.99     3261.23    211.49 o 
   3   5   8      512.39      670.98    137.80 o 
   5   5   8      407.27      598.87    140.39 o 
   7   5   8      109.03      -98.68    158.85 o 
   9   5   8      158.25      -82.83    208.14 o 
  11   5   8      362.38      298.40    176.35 o 
 -41   1   9      824.17      900.86    152.79 o 
 -39   1   9      789.33      892.44    162.77 o 
 -37   1   9     9655.55     9936.21    235.02 o 
 -35   1   9      518.01      396.26     88.92 o 
 -33   1   9    14154.38    14041.03    361.47 o 
 -31   1   9     2987.10     3124.47    111.89 o 
 -29   1   9     2165.70     2252.22     87.05 o 
 -27   1   9    19519.89    19947.93    285.73 o 
 -25   1   9     5386.26     5328.07    109.97 o 
 -23   1   9    19377.45    19386.96    272.39 o 
 -21   1   9     7860.04     7496.94    114.84 o 
 -19   1   9      905.22      902.81     53.25 o 
 -17   1   9    13456.36    12686.43    154.59 o 
 -15   1   9     3841.40     3754.51     67.16 o 
 -13   1   9    18961.53    18222.73    217.58 o 
 -11   1   9    18389.80    16620.29    245.19 o 
  -9   1   9     3450.43     2786.19     63.33 o 
  -7   1   9    44061.52    41804.13    449.02 o 
  -5   1   9      172.02      128.34     27.06 o 
  -3   1   9    21695.80    20157.68    247.20 o 
  -1   1   9     3749.97     3578.23     72.53 o 
   1   1   9      235.29      207.10     34.70 o 
   3   1   9    10116.84    10484.79    150.77 o 
   5   1   9    11688.43    11580.23    155.44 o 
   7   1   9     4894.78     4946.01     93.10 o 
   9   1   9    42536.34    44653.52    509.58 o 
  11   1   9     6330.46     6344.39    100.06 o 
  13   1   9    30616.70    31805.30    372.30 o 
  15   1   9     3119.95     3498.36    109.34 o 
  17   1   9     6319.75     6157.25    117.60 o 
  19   1   9      257.56      317.59     57.15 o 
  21   1   9     3790.40     4125.83    102.66 o 
  23   1   9       55.35       66.09     62.80 o 
  25   1   9    12418.45    12478.64    313.09 o 
  27   1   9      278.42      230.01     98.05 o 
  29   1   9    15690.03    14338.25    295.52 o 
  31   1   9     3801.46     3285.50    147.11 o 
  33   1   9     4615.40     4207.72    238.06 o 
  35   1   9       49.95       59.38    249.06 o 
 -40   2   9      764.42      684.16    154.57 o 
 -38   2   9     1393.17     1359.44    128.07 o 
 -36   2   9      276.54      109.03    107.98 o 
 -34   2   9     4304.06     4247.67    136.53 o 
 -32   2   9     8778.70     8573.19    181.08 o 
 -30   2   9     6620.73     6279.84    222.84 o 
 -28   2   9     7915.59     7735.96    162.17 o 
 -26   2   9     4211.04     4082.22    107.38 o 
 -24   2   9     9134.27     8961.40    155.57 o 
 -22   2   9       70.15       23.86     55.25 o 
 -20   2   9     3545.63     3449.44    101.12 o 
 -18   2   9     1388.02     1393.00     60.31 o 
 -16   2   9     4658.13     4411.56     97.65 o 
 -14   2   9    12713.15    12629.33    183.22 o 
 -12   2   9    20512.65    19724.25    250.50 o 
 -10   2   9    12353.69    12303.78    192.23 o 
  -8   2   9    11183.37    11054.90    163.13 o 
  -6   2   9       98.96       58.62     35.86 o 
  -4   2   9       15.68       18.86     38.91 o 
  -2   2   9      482.47      424.08     42.88 o 
   0   2   9    10055.15    10290.07    153.60 o 
   2   2   9    10342.06    10104.25    141.65 o 
   4   2   9    13288.17    12861.51    173.68 o 
   6   2   9    10421.77    10354.21    156.91 o 
   8   2   9    10001.84     9806.19    152.57 o 
  10   2   9     2542.18     2603.03     77.54 o 
  12   2   9     1799.79     1772.66     83.80 o 
  14   2   9     3125.64     3082.66     99.71 o 
  16   2   9     8057.68     7636.26    163.89 o 
  18   2   9     5828.13     5792.03    146.58 o 
  20   2   9     7895.49     7744.10    265.31 o 
  22   2   9     5986.52     5471.48    157.06 o 
  24   2   9     4296.86     4263.15    169.30 o 
  26   2   9      428.84      567.23    101.67 o 
  28   2   9      107.54       81.95    104.85 o 
  30   2   9      746.64      614.40    117.13 o 
  32   2   9      838.94      568.53    137.38 o 
 -35   3   9    11639.26    11510.11    231.26 o 
 -33   3   9       26.83       20.43     98.23 o 
 -31   3   9     3371.77     3201.24    122.51 o 
 -29   3   9     5366.51     5457.04    145.44 o 
 -27   3   9     2098.94     2094.70     97.66 o 
 -25   3   9    10066.09     9933.23    204.79 o 
 -23   3   9     1063.69     1168.85     90.58 o 
 -21   3   9     8130.87     8330.44    176.53 o 
 -19   3   9     9172.58     9386.57    199.18 o 
 -17   3   9      181.80      207.07     64.36 o 
 -15   3   9    15290.73    14974.68    273.76 o 
 -13   3   9     5699.06     5493.09    139.54 o 
 -11   3   9     4929.84     4789.03    130.88 o 
  -9   3   9    17836.25    17665.77    266.97 o 
  -7   3   9     1292.35     1303.53     69.88 o 
  -5   3   9    23252.07    22494.49    337.19 o 
  -3   3   9     1139.74     1111.38     66.56 o 
  -1   3   9     4940.58     4610.95    147.81 o 
   1   3   9     7258.66     7132.60    137.64 o 
   3   3   9      873.18      977.69     73.34 o 
   5   3   9     3196.84     3278.26    122.74 o 
   7   3   9    19350.95    19131.54    347.43 o 
   9   3   9     1947.82     1978.87    104.74 o 
  11   3   9    20234.45    19999.04    406.84 o 
  13   3   9     1082.97     1065.79     99.57 o 
  15   3   9    10913.45    11079.39    303.12 o 
  17   3   9     1020.62     1191.08    123.41 o 
  19   3   9       38.62        8.73    113.47 o 
  21   3   9      590.93      637.25    125.29 o 
  23   3   9     4004.98     4291.73    244.92 o 
  25   3   9       29.87       74.25    146.84 o 
  27   3   9     9210.74     8501.17    317.82 o 
  29   3   9      136.32     -247.04    247.04 o 
 -30   4   9      472.67      392.61    120.31 o 
 -28   4   9       13.76      131.15    110.34 o 
 -26   4   9     1184.26     1294.18    131.16 o 
 -24   4   9        7.28      -99.07     99.07 o 
 -22   4   9      234.01      267.63     95.60 o 
 -20   4   9        1.98      -85.18     85.18 o 
 -18   4   9       10.41      -42.59     79.97 o 
 -16   4   9      381.43      240.77     87.42 o 
 -14   4   9     1142.82     1136.45    103.54 o 
 -12   4   9     1941.24     1984.07    119.82 o 
 -10   4   9     1783.95     1735.80    117.21 o 
  -8   4   9        3.39      -86.41     86.41 o 
  -6   4   9     1864.43     1841.01    117.91 o 
  -4   4   9      297.91      391.16     92.17 o 
  -2   4   9      572.72      628.92     93.61 o 
   0   4   9      413.86      452.89     94.97 o 
   2   4   9      567.64      526.92     98.15 o 
   4   4   9      965.66     1059.12    105.30 o 
   6   4   9      440.16      411.13    101.34 o 
   8   4   9       50.56      -56.20    100.49 o 
  10   4   9      675.91      307.05    102.21 o 
  12   4   9        0.16        6.01    119.24 o 
  14   4   9      714.88      514.02    130.10 o 
  16   4   9      291.57      295.59    131.94 o 
  18   4   9      577.45      565.31    142.76 o 
  20   4   9      493.26      582.67    182.23 o 
  22   4   9      434.52      375.14    187.34 o 
 -17   5   9      272.80      404.13    154.48 o 
 -15   5   9      320.74      332.76    155.50 o 
 -13   5   9     2207.57     2448.69    179.52 o 
 -11   5   9     2223.43     2243.32    200.35 o 
  -9   5   9     1134.97     1296.71    155.88 o 
  -7   5   9       13.97       58.19    141.74 o 
  -5   5   9      390.40      308.61    144.47 o 
  -3   5   9      926.72     1106.39    216.14 o 
  -1   5   9     1160.57     1027.50    142.68 o 
   1   5   9      478.63      369.49    136.73 o 
   3   5   9      574.43      731.48    147.77 o 
   5   5   9      333.40      313.64    143.64 o 
   7   5   9     3171.67     3265.01    208.96 o 
   9   5   9      981.47      859.69    184.94 o 
 -42   0  10       32.20     -233.32    257.71 o 
 -40   0  10     1848.95     1973.95    260.19 o 
 -38   0  10    10911.38    10972.31    353.43 o 
 -36   0  10     1369.13     1111.90    215.38 o 
 -34   0  10    31812.84    33357.16    754.21 o 
 -32   0  10     5131.32     4904.24    222.75 o 
 -30   0  10    16925.20    17556.88    369.37 o 
 -28   0  10     3266.90     3060.14    131.15 o 
 -26   0  10     4712.75     4864.83    154.47 o 
 -24   0  10      347.99      160.58     55.18 o 
 -22   0  10    10707.67    10364.52    204.54 o 
 -20   0  10      912.28     1012.44     65.35 o 
 -18   0  10    77094.48    75072.60   1190.57 o 
 -16   0  10      105.92       30.21     49.11 o 
 -14   0  10    65651.20    60166.55    874.26 o 
 -12   0  10        5.25       58.32     41.57 o 
 -10   0  10    10730.21     9016.69    156.35 o 
  -8   0  10       50.04        5.74     37.96 o 
  -6   0  10     1331.00     1194.30     64.31 o 
  -4   0  10     1667.43     1731.21     64.54 o 
  -2   0  10    66135.75    66580.74    954.48 o 
   0   0  10     3928.11     3652.03     92.66 o 
   2   0  10    61269.62    59208.76    932.90 o 
   4   0  10      601.16      580.68     39.36 o 
   6   0  10    26755.30    26821.09    398.48 o 
   8   0  10     5812.56     5632.92    109.78 o 
  10   0  10      879.67      991.41     56.16 o 
  12   0  10     4909.14     5148.94    114.87 o 
  14   0  10     3456.98     3751.90    115.89 o 
  16   0  10      237.65      308.63     68.88 o 
  18   0  10    46335.25    49835.28    807.44 o 
  20   0  10     2518.38     2623.17    114.95 o 
  22   0  10    25209.63    26319.14    599.18 o 
  24   0  10     2332.13     2401.52    127.42 o 
  26   0  10     1660.98     1577.05    128.15 o 
  28   0  10     7481.84     7121.07    231.64 o 
  30   0  10     2109.53     2172.96    200.79 o 
  32   0  10     4904.36     4241.01    194.58 o 
  34   0  10     3096.70     2852.09    507.35 o 
 -41   1  10     3061.23     3019.37    181.31 o 
 -39   1  10     1120.33     1076.93    167.52 o 
 -37   1  10     2033.70     2031.31    137.37 o 
 -35   1  10     7982.71     8298.92    209.21 o 
 -33   1  10      178.00       87.97     88.49 o 
 -31   1  10     1878.33     1994.34     98.38 o 
 -29   1  10     4580.62     4652.43    117.07 o 
 -27   1  10     2385.59     2533.08     88.63 o 
 -25   1  10    12420.05    12187.42    193.12 o 
 -23   1  10    11273.00    11224.48    167.63 o 
 -21   1  10     4874.84     4776.31     90.50 o 
 -19   1  10     1918.81     1695.31     51.54 o 
 -17   1  10       48.50       30.37     35.65 o 
 -15   1  10      444.10      396.68     37.09 o 
 -13   1  10     3037.73     2893.06     60.71 o 
 -11   1  10     7325.92     7082.34     96.94 o 
  -9   1  10    18994.43    17554.93    200.01 o 
  -7   1  10    14488.24    12775.53    155.70 o 
  -5   1  10    15714.37    15781.65    199.98 o 
  -3   1  10     2315.63     2208.05     47.75 o 
  -1   1  10       14.08       13.10     26.16 o 
   1   1  10      250.98      308.66     34.29 o 
   3   1  10     3090.48     3095.41     79.63 o 
   5   1  10     4346.19     4250.56     84.73 o 
   7   1  10     8272.00     8440.79    117.76 o 
   9   1  10     3772.92     3759.96     75.02 o 
  11   1  10     9615.02     9888.64    137.69 o 
  13   1  10     6056.04     6400.91    105.69 o 
  15   1  10     2719.32     2764.64     72.60 o 
  17   1  10      138.04       42.52     52.84 o 
  19   1  10      821.11      748.07     69.41 o 
  21   1  10     1014.49     1056.41     73.74 o 
  23   1  10     4963.74     4952.29    131.89 o 
  25   1  10     3215.90     3263.17    138.63 o 
  27   1  10     5235.87     4791.15    184.31 o 
  29   1  10     1452.38     1190.25    133.62 o 
  31   1  10      815.92      480.25    125.61 o 
  33   1  10       59.13      106.89    135.88 o 
 -40   2  10     3500.10     3346.12    176.72 o 
 -38   2  10     5130.93     4822.85    172.52 o 
 -36   2  10     5542.08     5428.43    173.30 o 
 -34   2  10     1087.48     1036.10    113.43 o 
 -32   2  10     8590.46     8489.42    242.52 o 
 -30   2  10     1580.08     1673.52     97.00 o 
 -28   2  10      898.18      876.12     84.04 o 
 -26   2  10       30.62      -15.26     64.71 o 
 -24   2  10      175.94      216.23     62.03 o 
 -22   2  10       30.32      -16.54     57.90 o 
 -20   2  10     5820.64     5823.97    120.87 o 
 -18   2  10    14825.82    14476.55    209.47 o 
 -16   2  10    19684.17    19296.54    248.63 o 
 -14   2  10     4631.69     4414.83     93.55 o 
 -12   2  10    14631.05    14259.59    190.91 o 
 -10   2  10     2038.05     2021.00     66.48 o 
  -8   2  10     3571.75     3289.89     80.46 o 
  -6   2  10       16.64      -41.93     41.93 o 
  -4   2  10     7951.21     7977.98    128.90 o 
  -2   2  10     1214.88     1202.72     65.13 o 
   0   2  10     8460.05     7839.96    118.52 o 
   2   2  10     7055.08     6863.75    118.89 o 
   4   2  10    20357.71    19796.58    270.84 o 
   6   2  10     7261.59     6973.46    123.25 o 
   8   2  10     9411.64     9274.28    161.30 o 
  10   2  10     2050.23     2004.38     76.74 o 
  12   2  10      824.21      767.45     66.03 o 
  14   2  10      494.11      374.41    103.06 o 
  16   2  10     6643.36     6751.69    156.93 o 
  18   2  10     3333.08     3647.12    157.95 o 
  20   2  10     7603.80     7603.23    218.13 o 
  22   2  10     3983.27     3814.13    180.84 o 
  24   2  10     5838.56     5415.71    218.48 o 
  26   2  10     2918.03     2731.24    147.79 o 
  28   2  10     1942.66     1730.70    142.59 o 
  30   2  10      768.47      461.06    157.73 o 
 -35   3  10     1229.37     1357.87    117.30 o 
 -33   3  10      177.69      257.60    100.33 o 
 -31   3  10       24.97      -20.32     92.66 o 
 -29   3  10      675.66      685.31     89.98 o 
 -27   3  10      996.06     1137.34    102.21 o 
 -25   3  10     1347.80     1598.83    102.42 o 
 -23   3  10      694.46      868.28     88.86 o 
 -21   3  10     1545.35     1542.50     96.10 o 
 -19   3  10     1328.14     1320.45     83.51 o 
 -17   3  10      713.23      783.49     78.45 o 
 -15   3  10        0.83      -10.09     55.10 o 
 -13   3  10       41.10        1.80     67.57 o 
 -11   3  10     1901.80     1831.77     91.57 o 
  -9   3  10     6182.86     6213.62    129.99 o 
  -7   3  10     2003.18     2038.35     79.44 o 
  -5   3  10      439.80      433.36     62.55 o 
  -3   3  10       18.75       27.94     58.07 o 
  -1   3  10      188.16      150.32     59.15 o 
   1   3  10       60.36       31.47     76.47 o 
   3   3  10      669.00      904.25    126.35 o 
   5   3  10      159.73       37.23     80.30 o 
   7   3  10      344.68      357.67     86.41 o 
   9   3  10     1355.49     1360.84    127.70 o 
  11   3  10     2211.87     2200.66    114.12 o 
  13   3  10      989.36     1112.55    105.25 o 
  15   3  10       36.62      -69.75     94.95 o 
  17   3  10      204.02      182.88    111.60 o 
  19   3  10      785.22      960.23    125.49 o 
  21   3  10       84.25       96.51    158.36 o 
  23   3  10      443.30      274.22    158.28 o 
  25   3  10      433.49      664.49    245.86 o 
  27   3  10      592.24      629.78    288.52 o 
 -28   4  10     1634.75     1723.07    127.37 o 
 -26   4  10      392.91      385.11    110.93 o 
 -24   4  10      169.39       43.43    101.17 o 
 -22   4  10       94.06      -44.05    116.66 o 
 -20   4  10     4974.14     5008.88    160.57 o 
 -18   4  10      290.63      174.88    107.65 o 
 -16   4  10    13759.21    14005.67    444.97 o 
 -14   4  10       55.43      -47.72    108.50 o 
 -12   4  10     7901.81     8543.19    261.97 o 
 -10   4  10        1.71      -61.33    136.34 o 
  -8   4  10       38.67      -12.25    134.90 o 
  -6   4  10        7.65     -106.52    106.52 o 
  -4   4  10     4767.12     4751.52    175.07 o 
  -2   4  10      399.04      340.98     96.16 o 
   0   4  10     8810.94     9344.58    216.17 o 
   2   4  10      154.85       30.77     97.39 o 
   4   4  10     9297.41     9405.01    265.02 o 
   6   4  10      575.43      718.78    109.16 o 
   8   4  10     1900.79     1957.84    128.10 o 
  10   4  10     1522.17     1463.89    138.92 o 
  12   4  10      370.11      245.93    125.47 o 
  14   4  10      583.77      420.87    132.96 o 
  16   4  10     4427.16     4548.54    209.07 o 
  18   4  10       47.03      -70.48    138.71 o 
  20   4  10     6882.63     6630.91    241.42 o 
 -15   5  10      375.42      314.31    156.40 o 
 -13   5  10       34.21        1.75    151.35 o 
 -11   5  10     1362.32     1717.02    322.69 o 
  -9   5  10     1525.15     1502.10    164.09 o 
  -7   5  10     2763.04     2812.94    186.33 o 
  -5   5  10      651.95      641.03    155.74 o 
  -3   5  10     1412.21     1386.00    165.94 o 
  -1   5  10     1304.82     1369.92    151.49 o 
   1   5  10      308.64      133.32    145.78 o 
   3   5  10      170.06     -100.07    141.64 o 
   5   5  10     2250.50     2295.84    171.32 o 
   7   5  10      613.51      596.23    244.68 o 
 -41   1  11     6263.45     6242.25    233.54 o 
 -39   1  11      602.07      419.84    147.08 o 
 -37   1  11     7482.89     8091.12    215.41 o 
 -35   1  11     4893.12     4902.80    197.52 o 
 -33   1  11       64.61       29.00     90.76 o 
 -31   1  11      747.61      925.19     92.26 o 
 -29   1  11     7500.14     7330.38    161.48 o 
 -27   1  11      120.82        5.34     65.91 o 
 -25   1  11    19355.59    18661.70    265.95 o 
 -23   1  11      460.53      393.58     56.41 o 
 -21   1  11    18112.98    17196.44    217.56 o 
 -19   1  11     5080.27     4887.04     85.71 o 
 -17   1  11     2776.44     2827.25     67.48 o 
 -15   1  11    20919.42    20623.68    236.91 o 
 -13   1  11     3690.72     3403.78     67.87 o 
 -11   1  11     7028.74     6812.77     96.39 o 
  -9   1  11    18529.91    17021.45    195.99 o 
  -7   1  11     2419.01     2359.37     55.43 o 
  -5   1  11    22115.41    21518.22    265.93 o 
  -3   1  11     8471.83     7289.27    111.00 o 
  -1   1  11    13322.50    13317.54    161.99 o 
   1   1  11    30415.24    31051.54    403.64 o 
   3   1  11     1736.97     1942.69     57.99 o 
   5   1  11    13173.88    13471.86    222.73 o 
   7   1  11     2991.87     3289.85     82.13 o 
   9   1  11     1982.70     2061.73     63.24 o 
  11   1  11     4864.62     5139.20     99.64 o 
  13   1  11    10149.65    10588.65    157.77 o 
  15   1  11     3812.11     3900.24     99.10 o 
  17   1  11     9325.11     9443.80    150.70 o 
  19   1  11     5589.41     5373.28    113.84 o 
  21   1  11    14209.90    13760.91    227.78 o 
  23   1  11      339.48      285.37     82.02 o 
  25   1  11     3357.88     3065.77    129.45 o 
  27   1  11      737.45      841.19    106.23 o 
  29   1  11       61.35       49.26    103.43 o 
  31   1  11     1712.33     1654.99    135.71 o 
 -38   2  11      842.25      798.79    123.55 o 
 -36   2  11     3088.70     3179.28    142.90 o 
 -34   2  11     3628.20     3376.73    149.00 o 
 -32   2  11     8103.61     8055.83    195.56 o 
 -30   2  11     3356.74     3386.68    119.26 o 
 -28   2  11      126.02       54.13     78.19 o 
 -26   2  11      827.20      770.82     72.70 o 
 -24   2  11     3368.16     3339.87    110.12 o 
 -22   2  11     8028.07     7988.26    144.30 o 
 -20   2  11    12671.73    12845.09    194.28 o 
 -18   2  11     6427.95     6316.35    119.82 o 
 -16   2  11     8667.17     8131.88    127.70 o 
 -14   2  11     2799.60     2617.41     77.40 o 
 -12   2  11     1990.76     2025.41     62.38 o 
 -10   2  11       39.61       26.19     40.30 o 
  -8   2  11     1694.78     1703.24     66.46 o 
  -6   2  11    12022.72    11430.38    170.80 o 
  -4   2  11    21502.74    20253.27    294.10 o 
  -2   2  11    15848.94    15762.77    223.23 o 
   0   2  11    10028.36     9759.93    153.46 o 
   2   2  11     1496.80     1429.81     61.48 o 
   4   2  11     1083.95     1088.04     64.19 o 
   6   2  11      312.65      299.77     53.95 o 
   8   2  11     1357.57     1432.68     66.50 o 
  10   2  11     5344.28     5104.90    111.12 o 
  12   2  11     6196.67     6130.77    133.52 o 
  14   2  11     4327.18     4182.38    126.83 o 
  16   2  11     6216.75     5759.86    307.18 o 
  18   2  11     2878.86     2917.78    129.41 o 
  20   2  11     1125.48     1124.77    100.50 o 
  22   2  11        0.40       75.06    101.19 o 
  24   2  11      107.81      -16.91    106.08 o 
  26   2  11     1709.06     1797.07    138.71 o 
  28   2  11     1463.97     1433.84    185.92 o 
  30   2  11     2480.65     2402.81    180.07 o 
 -35   3  11     2095.97     2032.62    123.90 o 
 -33   3  11     1896.70     2035.81    117.79 o 
 -31   3  11     3443.66     3344.84    179.52 o 
 -29   3  11     1267.62     1400.88     96.84 o 
 -27   3  11    10173.35    10179.46    216.48 o 
 -25   3  11      581.67      363.63     96.73 o 
 -23   3  11    12653.41    12783.25    239.87 o 
 -21   3  11     1904.30     1951.86     97.55 o 
 -19   3  11     1059.87     1252.73    103.02 o 
 -17   3  11     4961.71     5090.45    132.40 o 
 -15   3  11       61.78        2.22     57.97 o 
 -13   3  11    10266.38    10455.35    271.46 o 
 -11   3  11     6496.77     6492.89    147.94 o 
  -9   3  11     1272.69     1342.92     89.68 o 
  -7   3  11    14136.05    14090.31    247.92 o 
  -5   3  11      103.14       27.84     72.08 o 
  -3   3  11     9841.13     9788.99    191.13 o 
  -1   3  11    10658.43    10661.95    201.50 o 
   1   3  11        7.33      -47.96     79.01 o 
   3   3  11    11874.13    11872.88    349.50 o 
   5   3  11     1763.82     1823.27    104.81 o 
   7   3  11     6502.39     6183.23    169.05 o 
   9   3  11     4018.10     4282.09    149.43 o 
  11   3  11       64.12      -47.30    112.46 o 
  13   3  11     3032.22     3105.26    146.42 o 
  15   3  11     3190.58     3472.13    248.14 o 
  17   3  11     1615.02     1395.00    130.70 o 
  19   3  11     9041.12     8321.16    242.09 o 
  21   3  11        8.13      -65.22    123.26 o 
  23   3  11     8191.95     7731.19    294.38 o 
  25   3  11     1465.48     1333.98    190.04 o 
 -28   4  11       29.23      124.96    119.25 o 
 -26   4  11       27.39     -124.25    124.25 o 
 -24   4  11       29.37      167.89    117.03 o 
 -22   4  11     1275.47     1470.51    116.26 o 
 -20   4  11      272.94      271.41     99.11 o 
 -18   4  11     1814.01     1884.01    144.06 o 
 -16   4  11       70.18      194.28    108.65 o 
 -14   4  11      326.23      264.83    130.92 o 
 -12   4  11        3.68     -151.77    151.77 o 
 -10   4  11      199.19      242.73    191.22 o 
  -8   4  11       11.17       76.38    128.08 o 
  -6   4  11       87.44      152.63    121.77 o 
  -4   4  11        5.33       -3.10    111.45 o 
  -2   4  11     1519.63     1684.35    116.31 o 
   0   4  11      769.82      976.29    109.17 o 
   2   4  11     2370.01     2713.57    156.20 o 
   4   4  11       61.32       55.89    102.91 o 
   6   4  11       41.37      131.51    107.43 o 
   8   4  11       72.26      142.33    119.02 o 
  10   4  11      691.49      615.63    154.00 o 
  12   4  11       63.82      -97.33    127.49 o 
  14   4  11      618.73      634.46    140.77 o 
  16   4  11       12.91     -136.53    136.53 o 
  18   4  11      991.48     1111.10    224.48 o 
 -13   5  11     1112.40      860.93    168.78 o 
 -11   5  11      341.40      313.29    162.99 o 
  -9   5  11      286.30      430.10    186.44 o 
  -7   5  11      785.74      699.26    169.41 o 
  -5   5  11     1489.41     1425.94    170.84 o 
  -3   5  11     1721.85     1465.43    171.66 o 
  -1   5  11     1768.33     1693.80    158.09 o 
   1   5  11      188.20      250.86    143.73 o 
   3   5  11      749.28      662.98    188.04 o 
 -42   0  12    11625.54    12599.20    517.45 o 
 -40   0  12     1445.20     1134.95    369.24 o 
 -38   0  12     7782.43     8505.45    318.55 o 
 -36   0  12     5698.99     5558.91    317.40 o 
 -34   0  12     2255.62     2504.66    189.86 o 
 -32   0  12     2290.49     2415.22    149.90 o 
 -30   0  12     9599.71     9556.52    217.44 o 
 -28   0  12     3116.94     3046.35    121.69 o 
 -26   0  12    26949.27    27103.33    528.74 o 
 -24   0  12      258.78      123.07     62.68 o 
 -22   0  12    34129.43    33539.42    509.84 o 
 -20   0  12     3855.73     3377.56    101.91 o 
 -18   0  12    10265.53    10344.24    186.40 o 
 -16   0  12     6294.21     5629.92    214.28 o 
 -14   0  12     1977.88     1745.23     84.14 o 
 -12   0  12      704.98      620.50     60.71 o 
 -10   0  12    30050.90    28440.71    428.08 o 
  -8   0  12      178.70       51.51     62.06 o 
  -6   0  12    60096.62    59746.47    953.25 o 
  -4   0  12      136.04       90.32    127.97 o 
  -2   0  12    48330.63    47571.07    757.38 o 
   0   0  12     4108.18     4065.78    139.99 o 
   2   0  12      357.40      487.04     65.51 o 
   4   0  12      291.69      330.51     65.55 o 
   6   0  12    22086.00    23334.76    444.15 o 
   8   0  12      142.63       72.93     69.03 o 
  10   0  12    44963.96    48233.63    875.46 o 
  12   0  12     1731.88     1727.19    116.30 o 
  14   0  12    25924.35    27873.08    530.02 o 
  16   0  12     4610.04     4454.37    155.98 o 
  18   0  12     4189.49     3931.15    148.53 o 
  20   0  12      645.36      567.65     98.27 o 
  22   0  12     2330.41     2510.82    129.57 o 
  24   0  12     1286.43     1048.26    115.66 o 
  26   0  12    10090.90    10263.57    393.80 o 
  28   0  12        4.62      -11.85    111.68 o 
  30   0  12    10286.83     9832.29    286.09 o 
 -41   1  12      199.02       92.07    153.68 o 
 -39   1  12      219.13      261.48    148.30 o 
 -37   1  12      543.20      649.88    162.20 o 
 -35   1  12     1429.97     1332.97    106.08 o 
 -33   1  12     2398.47     2451.51    149.08 o 
 -31   1  12     3921.22     3860.30    126.59 o 
 -29   1  12     4778.01     4667.32    144.79 o 
 -27   1  12     5873.01     5540.40    131.31 o 
 -25   1  12     2924.41     2944.99     88.14 o 
 -23   1  12       33.42       30.17     56.00 o 
 -21   1  12      762.06      755.53     52.92 o 
 -19   1  12     2602.75     2681.41     68.62 o 
 -17   1  12     5325.88     5244.82     89.26 o 
 -15   1  12    10151.82     9538.82    127.89 o 
 -13   1  12     8532.92     7947.31    124.69 o 
 -11   1  12     6227.64     5737.57     88.23 o 
  -9   1  12     2342.02     2283.51     68.61 o 
  -7   1  12      639.31      590.31     37.10 o 
  -5   1  12      391.61      478.14     35.62 o 
  -3   1  12      286.92      266.34     38.73 o 
  -1   1  12     7379.46     7274.85    129.49 o 
   1   1  12    16014.51    16950.05    207.45 o 
   3   1  12     7161.12     7216.71    115.06 o 
   5   1  12     5614.28     5367.31     97.64 o 
   7   1  12     5953.46     5881.95    110.94 o 
   9   1  12     2027.48     1932.16     67.44 o 
  11   1  12      440.87      466.73     57.23 o 
  13   1  12     4118.04     4015.14    100.75 o 
  15   1  12     2339.16     2410.21     82.37 o 
  17   1  12     1198.58     1139.12     79.99 o 
  19   1  12     2967.55     3156.98    107.17 o 
  21   1  12     5057.06     4967.91    133.04 o 
  23   1  12      765.57      876.16    108.15 o 
  25   1  12      450.79      349.80    101.02 o 
  27   1  12      444.07      494.50    106.31 o 
  29   1  12      157.43      -15.29    107.50 o 
  31   1  12      749.03      519.01    167.64 o 
 -38   2  12       18.85       10.34    117.57 o 
 -36   2  12       10.36        7.63    112.47 o 
 -34   2  12      803.59      673.47    112.57 o 
 -32   2  12      405.48      322.71     83.80 o 
 -30   2  12     3858.72     3747.86    125.35 o 
 -28   2  12     5614.61     5566.05    137.30 o 
 -26   2  12     3944.92     3826.34    116.44 o 
 -24   2  12     8141.68     7971.24    182.66 o 
 -22   2  12       21.69        9.72     60.77 o 
 -20   2  12     2816.81     2948.45    108.53 o 
 -18   2  12      109.85      194.99     55.36 o 
 -16   2  12      935.09      835.41     59.62 o 
 -14   2  12     1795.16     1738.51     67.79 o 
 -12   2  12     3508.45     3375.26     81.75 o 
 -10   2  12     2163.76     2290.72     80.85 o 
  -8   2  12     9800.51     9512.35    182.09 o 
  -6   2  12     6401.78     6272.42    129.99 o 
  -4   2  12    10095.04    10086.77    188.97 o 
  -2   2  12      376.35      396.26     65.48 o 
   0   2  12     1759.66     1726.52     74.93 o 
   2   2  12        2.77      -33.78     52.00 o 
   4   2  12     1412.51     1537.12     67.51 o 
   6   2  12     4046.29     3972.24     99.70 o 
   8   2  12     6975.11     7039.58    132.23 o 
  10   2  12      900.08      991.02     69.38 o 
  12   2  12     5250.86     4568.31    120.06 o 
  14   2  12     3968.70     3763.19    141.38 o 
  16   2  12     4902.56     4580.58    171.00 o 
  18   2  12       68.66       48.65     92.87 o 
  20   2  12      204.01      188.32     86.90 o 
  22   2  12        1.15       28.42     96.44 o 
  24   2  12      174.26      127.94    112.63 o 
  26   2  12      931.64      834.43    126.44 o 
  28   2  12     5800.83     5296.92    202.77 o 
 -33   3  12      174.34      101.79    101.70 o 
 -31   3  12      482.78      566.66     96.48 o 
 -29   3  12      657.78      439.86    104.02 o 
 -27   3  12     1859.98     1895.45    122.11 o 
 -25   3  12        1.85        4.75     91.76 o 
 -23   3  12       41.15        3.04     88.74 o 
 -21   3  12     1207.50     1211.35    107.15 o 
 -19   3  12        4.20      -68.77     84.31 o 
 -17   3  12      589.25      546.96     83.08 o 
 -15   3  12      665.05      659.99     72.14 o 
 -13   3  12     1148.89     1257.62     98.53 o 
 -11   3  12     1158.59     1210.27     97.92 o 
  -9   3  12       26.43      -26.26     74.42 o 
  -7   3  12     1231.71     1151.90     86.63 o 
  -5   3  12       47.64      -17.67     73.31 o 
  -3   3  12       29.64      -50.64     74.75 o 
  -1   3  12     4519.16     4275.68    170.63 o 
   1   3  12     1016.73     1176.54     98.00 o 
   3   3  12      703.48      847.03     96.72 o 
   5   3  12      918.38      892.06     99.30 o 
   7   3  12      499.05      434.49     96.58 o 
   9   3  12      124.34       79.99     95.88 o 
  11   3  12      361.10      231.16    101.61 o 
  13   3  12      117.93       92.41    104.90 o 
  15   3  12     3721.03     3683.36    281.98 o 
  17   3  12       65.20      102.86    121.48 o 
  19   3  12      273.89      105.59    126.31 o 
  21   3  12      422.05      457.35    169.16 o 
  23   3  12      139.31      111.90    166.06 o 
 -26   4  12      495.35      472.90    119.55 o 
 -24   4  12     6530.70     6740.27    200.24 o 
 -22   4  12      655.57      473.83    110.29 o 
 -20   4  12     4200.29     4570.21    161.40 o 
 -18   4  12      634.55      525.13    133.91 o 
 -16   4  12       51.44      165.10    115.16 o 
 -14   4  12      707.48      671.47    174.82 o 
 -12   4  12     2436.84     2805.96    179.15 o 
 -10   4  12       75.30      154.01    164.54 o 
  -8   4  12     9275.48     9752.83    402.46 o 
  -6   4  12      368.56      261.51    122.86 o 
  -4   4  12     9564.45     9778.18    230.51 o 
  -2   4  12      351.31      405.45    119.71 o 
   0   4  12     2500.58     2429.18    149.93 o 
   2   4  12       14.03       40.03    131.60 o 
   4   4  12     1141.53     1412.67    122.57 o 
   6   4  12       19.47      -64.63    110.55 o 
   8   4  12     7301.71     7561.92    249.62 o 
  10   4  12        0.34       78.20    117.90 o 
  12   4  12     7320.30     7243.97    238.12 o 
  14   4  12        0.99     -120.84    135.14 o 
  16   4  12     1395.05     1345.72    157.31 o 
  -7   5  12        1.55       34.44    189.64 o 
  -5   5  12       56.30     -154.85    205.32 o 
  -3   5  12      389.49      552.13    300.64 o 
 -39   1  13        0.04       31.91    128.98 o 
 -37   1  13     5548.33     5660.03    198.36 o 
 -35   1  13       50.77      -71.67     93.61 o 
 -33   1  13    12873.18    12679.02    354.97 o 
 -31   1  13      311.39      346.12     86.44 o 
 -29   1  13     7429.07     7569.98    175.23 o 
 -27   1  13      645.48      819.93     95.15 o 
 -25   1  13     1157.04     1422.89     93.75 o 
 -23   1  13     2540.57     2740.43     84.62 o 
 -21   1  13     6100.85     5633.78    107.99 o 
 -19   1  13      325.28      343.16     46.76 o 
 -17   1  13    19771.34    18312.54    217.85 o 
 -15   1  13      769.28      687.69     46.58 o 
 -13   1  13    18280.75    17336.00    205.00 o 
 -11   1  13     6756.27     6219.42    128.03 o 
  -9   1  13     2132.59     1979.73     86.03 o 
  -7   1  13     1964.71     2020.73     55.26 o 
  -5   1  13        9.58        8.68     34.16 o 
  -3   1  13     5117.93     4988.97    104.18 o 
  -1   1  13     6432.79     6180.49    112.63 o 
   1   1  13      538.95      549.86     40.93 o 
   3   1  13    22363.69    22857.98    291.68 o 
   5   1  13     5597.34     5604.70    111.75 o 
   7   1  13     8372.41     8409.34    143.71 o 
   9   1  13     7425.01     7079.52    152.16 o 
  11   1  13      446.44      423.69     61.41 o 
  13   1  13     5290.95     5195.21    125.40 o 
  15   1  13     2203.44     2652.25     95.89 o 
  17   1  13     2765.12     2536.04    115.64 o 
  19   1  13     3838.36     4274.64    177.71 o 
  21   1  13      178.02      147.67     88.37 o 
  23   1  13     5498.26     5369.59    157.21 o 
  25   1  13     6431.81     6071.65    180.26 o 
  27   1  13       36.32      276.10    108.77 o 
  29   1  13     4992.11     4353.30    164.18 o 
 -38   2  13     2641.86     2700.61    182.97 o 
 -36   2  13      800.32      642.24    119.75 o 
 -34   2  13        2.42       56.41    108.11 o 
 -32   2  13     2023.10     1964.69    120.47 o 
 -30   2  13      998.62      984.63     93.69 o 
 -28   2  13     3968.06     4044.13    158.04 o 
 -26   2  13     7132.47     6913.27    154.86 o 
 -24   2  13    10003.10     9683.85    175.68 o 
 -22   2  13     4421.31     4153.45    109.21 o 
 -20   2  13      916.31     1172.49     75.19 o 
 -18   2  13        5.76       -2.38     59.10 o 
 -16   2  13      260.43      216.40     61.53 o 
 -14   2  13      429.71      470.94     58.75 o 
 -12   2  13    13479.54    13431.11    252.86 o 
 -10   2  13    13067.40    12895.11    195.06 o 
  -8   2  13     6288.91     6161.19    127.25 o 
  -6   2  13     1456.94     1433.54     75.84 o 
  -4   2  13     2565.65     2722.48     97.89 o 
  -2   2  13     1829.66     1825.17     79.68 o 
   0   2  13       19.78      -27.22     60.83 o 
   2   2  13     1926.32     1929.87     72.60 o 
   4   2  13     6716.24     7091.40    132.25 o 
   6   2  13     1035.66     1125.52     72.41 o 
   8   2  13     7308.61     6953.94    141.08 o 
  10   2  13    14954.97    14280.96    282.71 o 
  12   2  13     6507.10     6275.22    156.80 o 
  14   2  13        7.86      -36.12     82.48 o 
  16   2  13      659.33      754.36    167.62 o 
  18   2  13     1675.19     1620.08    110.00 o 
  20   2  13     1529.89     1428.49    112.70 o 
  22   2  13      996.66      853.04    120.79 o 
  24   2  13     5429.95     5433.25    237.33 o 
  26   2  13     1606.50     1475.89    139.31 o 
 -33   3  13        9.76      134.20    102.97 o 
 -31   3  13     6482.87     6682.47    261.92 o 
 -29   3  13        6.58     -105.07    105.07 o 
 -27   3  13     2795.84     3006.24    136.66 o 
 -25   3  13      772.24      992.80    109.53 o 
 -23   3  13       88.73      -79.58    100.74 o 
 -21   3  13      634.87      842.01     98.79 o 
 -19   3  13    12987.76    13282.99    267.97 o 
 -17   3  13      275.62      134.84     75.98 o 
 -15   3  13    15146.56    15300.53    266.46 o 
 -13   3  13       21.37      -17.79     67.58 o 
 -11   3  13     7622.25     7703.80    190.91 o 
  -9   3  13     3289.04     3578.12    137.05 o 
  -7   3  13      149.70      159.36     81.75 o 
  -5   3  13     2418.94     2698.73    109.32 o 
  -3   3  13     1399.34     1602.34     95.06 o 
  -1   3  13     2406.94     2249.49    116.49 o 
   1   3  13    13861.39    13993.93    337.68 o 
   3   3  13      121.48      130.01     93.09 o 
   5   3  13     7849.74     7675.36    195.24 o 
   7   3  13     1193.50     1284.23    115.79 o 
   9   3  13     3345.35     3217.39    138.78 o 
  11   3  13     7553.74     7317.18    324.12 o 
  13   3  13     2165.88     2082.43    131.86 o 
  15   3  13     2053.45     1680.24    159.41 o 
  17   3  13     2735.80     3067.11    286.55 o 
  19   3  13      262.50       58.76    161.15 o 
  21   3  13     2692.01     2971.15    448.10 o 
 -26   4  13      285.16      259.07    149.86 o 
 -24   4  13      181.66      268.74    118.78 o 
 -22   4  13     1270.14     1318.74    122.89 o 
 -20   4  13      326.50      259.99    107.58 o 
 -18   4  13      153.39      146.83    134.97 o 
 -16   4  13       21.80      156.18    182.89 o 
 -14   4  13      708.01      817.98    185.95 o 
 -12   4  13      142.08      320.15    151.29 o 
 -10   4  13     1034.32     1068.77    199.47 o 
  -8   4  13      233.23      276.18    216.84 o 
  -6   4  13      571.51      499.75    132.32 o 
  -4   4  13      112.08       52.01    107.95 o 
  -2   4  13      792.55      956.41    118.73 o 
   0   4  13        2.03     -108.83    108.83 o 
   2   4  13      281.20      321.60    115.12 o 
   4   4  13       82.83      -15.00    114.56 o 
   6   4  13      898.41     1096.78    176.96 o 
   8   4  13      356.20      396.81    126.04 o 
  10   4  13      361.40      293.77    126.26 o 
  12   4  13       16.64      102.28    137.66 o 
  14   4  13      215.04      183.34    154.77 o 
 -40   0  14    11553.88    11802.40    389.64 o 
 -38   0  14      466.97      384.10    262.82 o 
 -36   0  14      352.86      348.98    175.44 o 
 -34   0  14    10279.13    10887.84    408.47 o 
 -32   0  14     1475.39     1128.11    164.29 o 
 -30   0  14     7692.78     8371.27    358.47 o 
 -28   0  14     6340.73     5365.89    259.83 o 
 -26   0  14     2156.72     2421.36    130.06 o 
 -24   0  14    17148.04    15660.57    293.75 o 
 -22   0  14       18.67       70.59     70.32 o 
 -20   0  14     3007.46     3005.53    111.73 o 
 -18   0  14    16574.88    14936.74    276.37 o 
 -16   0  14       40.32       58.07     64.94 o 
 -14   0  14    38219.71    36845.18    675.96 o 
 -12   0  14    10046.83     9069.76    353.03 o 
 -10   0  14    16310.82    15810.56    317.69 o 
  -8   0  14     3629.52     3251.26    119.00 o 
  -6   0  14     5995.19     5659.50    154.11 o 
  -4   0  14     8625.87     8333.72    194.88 o 
  -2   0  14     2860.78     2836.06    150.63 o 
   0   0  14      804.43      819.96     79.27 o 
   2   0  14    34114.28    35423.57    655.07 o 
   4   0  14       22.24      168.82     75.41 o 
   6   0  14    20348.63    21287.01    415.72 o 
   8   0  14     2076.40     2292.89    108.72 o 
  10   0  14     2922.17     2542.58    118.24 o 
  12   0  14     1152.77     1301.82    100.73 o 
  14   0  14     5790.50     5879.86    177.45 o 
  16   0  14      562.42      522.01    101.98 o 
  18   0  14     8966.33     9629.66    245.64 o 
  20   0  14      456.51      226.82    105.57 o 
  22   0  14    14297.53    13393.29    383.16 o 
  24   0  14      151.01      274.37    115.80 o 
  26   0  14     5837.86     4915.50    208.88 o 
  28   0  14       19.52      243.76    127.91 o 
 -39   1  14     1884.32     2059.72    168.38 o 
 -37   1  14     3438.86     3659.90    228.57 o 
 -35   1  14     4188.29     4159.29    140.73 o 
 -33   1  14     1207.88     1166.12    109.52 o 
 -31   1  14     1548.32     1509.14    133.23 o 
 -29   1  14       95.06      -65.94    119.36 o 
 -27   1  14      479.11      431.29     71.23 o 
 -25   1  14     1371.06     1507.28     96.80 o 
 -23   1  14     4030.56     4004.37    101.18 o 
 -21   1  14     7235.39     6749.08    125.30 o 
 -19   1  14     6837.56     6483.93    110.41 o 
 -17   1  14     2104.39     2196.30     68.38 o 
 -15   1  14     2383.93     2252.22     68.05 o 
 -13   1  14      752.94      612.13     49.27 o 
 -11   1  14      394.35      413.30     51.13 o 
  -9   1  14     8551.74     8333.76    130.34 o 
  -7   1  14    13398.37    13013.29    171.43 o 
  -5   1  14     3079.93     2887.92     71.26 o 
  -3   1  14     2263.93     2310.93     69.24 o 
  -1   1  14     6735.61     6711.44    114.93 o 
   1   1  14     3334.38     3331.37     76.80 o 
   3   1  14      419.95      475.70     57.10 o 
   5   1  14        4.34       54.61     58.30 o 
   7   1  14      151.56      111.87     62.35 o 
   9   1  14      251.87      367.38     65.66 o 
  11   1  14     4712.91     4903.10    133.24 o 
  13   1  14     7830.41     7568.30    219.37 o 
  15   1  14     3757.72     3751.68    131.40 o 
  17   1  14     1465.37     1508.42     91.59 o 
  19   1  14      359.97      322.63     83.39 o 
  21   1  14        5.04       29.31     91.74 o 
  23   1  14     1067.87     1098.78    106.45 o 
  25   1  14       47.20       -2.22    104.86 o 
  27   1  14     1634.80     1277.57    124.79 o 
 -36   2  14     3104.63     3268.96    262.03 o 
 -34   2  14      685.52      686.99    122.26 o 
 -32   2  14     1248.89     1337.78    165.62 o 
 -30   2  14        0.75       26.93     94.50 o 
 -28   2  14      944.33     1159.71     97.48 o 
 -26   2  14      766.17      717.64     83.40 o 
 -24   2  14     1801.14     1739.98     89.95 o 
 -22   2  14     2273.06     2238.09     91.62 o 
 -20   2  14     1799.96     1788.68     83.49 o 
 -18   2  14     3831.62     3478.24    180.20 o 
 -16   2  14     7735.36     8132.74    167.80 o 
 -14   2  14     5494.33     5619.91    127.43 o 
 -12   2  14     3019.34     3334.93     93.11 o 
 -10   2  14     1343.68     1348.17     67.97 o 
  -8   2  14      712.87      815.28     61.59 o 
  -6   2  14     1201.04     1176.48     69.01 o 
  -4   2  14     3690.49     3763.39     95.96 o 
  -2   2  14     4209.72     4156.33    180.84 o 
   0   2  14     4944.73     4928.30    143.28 o 
   2   2  14     1078.45     1126.15     77.92 o 
   4   2  14     5221.08     4915.14    124.83 o 
   6   2  14     4741.34     4208.74    133.06 o 
   8   2  14     5204.21     5090.21    160.89 o 
  10   2  14     1076.83     1180.76    135.25 o 
  12   2  14      117.34      190.83    115.31 o 
  14   2  14      506.15      642.93     95.82 o 
  16   2  14     2530.83     2577.19    123.65 o 
  18   2  14     1479.30     1327.00    113.92 o 
  20   2  14     6121.16     5905.42    197.16 o 
  22   2  14     1201.75     1195.06    152.63 o 
  24   2  14      895.19      571.00    129.32 o 
 -31   3  14      461.15      415.07    120.64 o 
 -29   3  14       11.73      -67.12    136.34 o 
 -27   3  14        0.83     -122.65    122.65 o 
 -25   3  14       90.62       89.52    101.74 o 
 -23   3  14     3602.64     3821.34    162.75 o 
 -21   3  14     1733.12     1719.19    114.70 o 
 -19   3  14       42.16       -5.18     90.70 o 
 -17   3  14       37.50       46.64     94.95 o 
 -15   3  14      794.70      819.23     82.65 o 
 -13   3  14        1.35      -13.63     71.92 o 
 -11   3  14       10.94        0.72     82.48 o 
  -9   3  14      585.61      510.27     98.83 o 
  -7   3  14     3068.37     3058.52    118.25 o 
  -5   3  14     1208.36     1350.01    117.49 o 
  -3   3  14      637.50      603.93    116.16 o 
  -1   3  14       87.57       10.12     96.39 o 
   1   3  14       10.79        3.08     97.82 o 
   3   3  14       45.40      137.16     99.20 o 
   5   3  14       21.28      -94.13    113.10 o 
   7   3  14      928.99     1020.82    112.22 o 
   9   3  14       43.54     -103.98    103.98 o 
  11   3  14      158.17      119.89    111.22 o 
  13   3  14     3466.77     3751.53    248.36 o 
  15   3  14     1901.97     1844.57    210.75 o 
  17   3  14       94.77        4.02    189.88 o 
  19   3  14      102.05      325.81    197.94 o 
 -24   4  14      626.25      669.41    136.58 o 
 -22   4  14      770.57      971.92    122.68 o 
 -20   4  14     2291.41     2630.62    155.27 o 
 -18   4  14     1006.80     1429.38    222.59 o 
 -16   4  14     4287.00     5213.94    296.50 o 
 -14   4  14     1000.46     1233.05    191.03 o 
 -12   4  14     4671.54     5059.46    243.23 o 
 -10   4  14     1421.65     1371.15    203.35 o 
  -8   4  14      134.01      197.20    151.49 o 
  -6   4  14      733.37      830.16    143.55 o 
  -4   4  14      843.67     1243.06    133.73 o 
  -2   4  14      537.24      477.51    120.28 o 
   0   4  14     3850.41     4302.60    169.99 o 
   2   4  14      169.13      149.77    119.71 o 
   4   4  14     5600.25     5848.30    196.73 o 
   6   4  14      142.12      197.62    124.60 o 
   8   4  14      800.50      830.44    136.36 o 
  10   4  14      231.43      229.11    121.41 o 
  12   4  14      216.70     -142.39    142.39 o 
 -39   1  15       15.01       35.71    159.64 o 
 -37   1  15     4862.54     5197.57    268.91 o 
 -35   1  15      630.50      419.53    107.60 o 
 -33   1  15       13.53       21.01     96.70 o 
 -31   1  15       92.63       33.45     97.22 o 
 -29   1  15     5069.85     4685.16    166.51 o 
 -27   1  15      892.86      620.83     87.70 o 
 -25   1  15     8575.61     8356.49    157.12 o 
 -23   1  15      272.73      220.69     67.41 o 
 -21   1  15    14629.68    14313.16    217.35 o 
 -19   1  15       62.16       11.20     52.53 o 
 -17   1  15     1016.79     1147.43     58.47 o 
 -15   1  15       30.02       30.33     47.09 o 
 -13   1  15       40.42       35.53     45.68 o 
 -11   1  15     2599.87     2689.70     77.75 o 
  -9   1  15    26266.38    25716.89    326.14 o 
  -7   1  15      559.27      417.54     86.25 o 
  -5   1  15    14190.95    13910.68    193.57 o 
  -3   1  15     1988.97     1958.96     79.14 o 
  -1   1  15     8480.08     8546.52    136.22 o 
   1   1  15      545.36      617.04     64.51 o 
   3   1  15     1280.65     1277.15     72.63 o 
   5   1  15     2446.35     2423.80     89.81 o 
   7   1  15     1501.34     2010.84    117.24 o 
   9   1  15      408.78      385.45     71.65 o 
  11   1  15    10031.25    10206.99    203.36 o 
  13   1  15     1539.62     1648.41    174.87 o 
  15   1  15     6137.59     6319.22    147.80 o 
  17   1  15     2994.80     3011.40    111.50 o 
  19   1  15      523.48      422.26     96.96 o 
  21   1  15     1474.34     1294.09    109.52 o 
  23   1  15       84.69      125.74    102.91 o 
  25   1  15      631.97      493.86    122.21 o 
 -36   2  15      883.65      851.22    134.14 o 
 -34   2  15     2730.20     2639.94    148.73 o 
 -32   2  15     5116.56     5226.56    268.80 o 
 -30   2  15     2466.63     2289.39    126.36 o 
 -28   2  15     3102.76     2947.77    114.25 o 
 -26   2  15     1489.65     1489.73     97.82 o 
 -24   2  15       22.05       12.52     80.24 o 
 -22   2  15       69.86       40.30     73.33 o 
 -20   2  15     3735.38     3754.13    119.59 o 
 -18   2  15     6201.00     6093.45    147.90 o 
 -16   2  15     3427.84     3483.80    114.34 o 
 -14   2  15     3008.95     3210.92    108.41 o 
 -12   2  15     9704.45     9636.32    165.39 o 
 -10   2  15     4218.62     3883.44    103.21 o 
  -8   2  15      375.83      452.71     62.82 o 
  -6   2  15      391.47      337.78     65.03 o 
  -4   2  15     6000.02     5995.83    123.59 o 
  -2   2  15     4417.49     4544.75    128.69 o 
   0   2  15     6145.43     6373.56    138.14 o 
   2   2  15     7810.92     7566.00    167.40 o 
   4   2  15     3478.38     3794.68    120.71 o 
   6   2  15       31.78      138.42     67.70 o 
   8   2  15      263.13      238.79     79.08 o 
  10   2  15        4.75      -85.44     85.44 o 
  12   2  15      813.57      860.03    100.86 o 
  14   2  15      710.11      761.25    104.90 o 
  16   2  15     3979.58     4163.79    156.01 o 
  18   2  15     3640.39     3794.33    155.63 o 
  20   2  15     1148.95     1161.71    121.57 o 
  22   2  15      544.95      595.50    127.79 o 
 -31   3  15     1493.61     1269.91    133.24 o 
 -29   3  15       21.34      -71.20    113.49 o 
 -27   3  15     4738.74     4771.46    176.04 o 
 -25   3  15      227.44       98.56    115.01 o 
 -23   3  15     8914.51     9057.21    309.70 o 
 -21   3  15      305.25      292.25    105.21 o 
 -19   3  15     2962.29     3324.14    141.88 o 
 -17   3  15      124.88      -81.90     81.90 o 
 -15   3  15      343.89      287.29     81.67 o 
 -13   3  15       22.47       -7.73     77.27 o 
 -11   3  15     3589.75     3916.24    136.11 o 
  -9   3  15     1169.39     1132.69    101.75 o 
  -7   3  15    13641.67    13822.31    259.24 o 
  -5   3  15       30.07      -91.79    172.67 o 
  -3   3  15     6902.75     7302.02    196.10 o 
  -1   3  15       10.33       35.47     99.07 o 
   1   3  15     1180.48     1308.61    116.33 o 
   3   3  15     1909.61     1925.93    124.61 o 
   5   3  15     2158.89     2417.94    152.52 o 
   7   3  15      329.92      219.24    127.01 o 
   9   3  15     2078.59     2472.98    164.73 o 
  11   3  15      554.24      377.98    136.35 o 
  13   3  15     7156.01     7146.21    269.01 o 
  15   3  15      251.29      343.40    174.63 o 
  17   3  15     1915.97     1650.53    231.36 o 
 -22   4  15       71.44      214.77    259.57 o 
 -20   4  15        3.33      -53.89    122.46 o 
 -18   4  15      366.07     -120.87    216.20 o 
 -16   4  15      326.64      325.83    180.85 o 
 -14   4  15      446.25      760.47    181.22 o 
 -12   4  15      461.80      237.51    166.95 o 
 -10   4  15      507.70      611.28    194.28 o 
  -8   4  15        5.86      118.12    197.66 o 
  -6   4  15      754.39     1096.47    300.88 o 
  -4   4  15      340.81      441.41    125.29 o 
  -2   4  15       82.68       19.16    122.53 o 
   0   4  15      442.88      318.89    125.89 o 
   2   4  15      533.93      510.36    131.74 o 
   4   4  15       36.67        6.27    126.62 o 
   6   4  15      370.30      172.82    130.09 o 
   8   4  15      420.52      164.43    152.73 o 
 -38   0  16     2175.16     2644.27    470.65 o 
 -36   0  16     8401.49     7851.19    356.02 o 
 -34   0  16     1342.99     1415.37    207.00 o 
 -32   0  16    13243.89    12486.19    450.96 o 
 -30   0  16       32.75      -82.76    160.94 o 
 -28   0  16     1681.84     1820.97    191.43 o 
 -26   0  16     8742.18     8450.16    246.37 o 
 -24   0  16      644.03      676.00     94.13 o 
 -22   0  16     6585.48     6921.59    186.28 o 
 -20   0  16    10001.21     8527.17    208.05 o 
 -18   0  16     5751.33     5631.44    162.25 o 
 -16   0  16     6953.02     6341.18    174.40 o 
 -14   0  16      982.48      905.39     87.19 o 
 -12   0  16    14472.00    13994.00    293.69 o 
 -10   0  16      109.62       68.32     77.64 o 
  -8   0  16       36.05       25.54     76.49 o 
  -6   0  16    28637.03    28423.84    537.38 o 
  -4   0  16      116.89      -67.74     85.16 o 
  -2   0  16    13001.28    12840.09    341.03 o 
   0   0  16    17214.75    16808.79    343.88 o 
   2   0  16     2418.34     2352.62    112.70 o 
   4   0  16     4235.11     4371.13    253.95 o 
   6   0  16     6337.02     6075.36    177.56 o 
   8   0  16      393.73      367.57     93.77 o 
  10   0  16     7924.27     8390.60    217.65 o 
  12   0  16       45.67       58.67     97.92 o 
  14   0  16    11644.94    11076.34    265.11 o 
  16   0  16      387.97      484.71    109.51 o 
  18   0  16     5375.03     5357.79    187.86 o 
  20   0  16     1767.33     1832.31    134.79 o 
  22   0  16      654.02      665.69    124.87 o 
  24   0  16       92.51      184.85    123.50 o 
 -37   1  16      603.61      726.14    158.90 o 
 -35   1  16      177.33      -48.93    112.47 o 
 -33   1  16      145.97      160.02    109.84 o 
 -31   1  16     1103.75      955.13    108.86 o 
 -29   1  16     4772.33     4566.16    284.76 o 
 -27   1  16     4081.27     3969.39    129.78 o 
 -25   1  16     2179.37     2238.93    117.78 o 
 -23   1  16     2293.15     2441.68    112.95 o 
 -21   1  16     1006.10      813.43     86.23 o 
 -19   1  16       50.00        9.47     56.36 o 
 -17   1  16      705.20      740.45     60.29 o 
 -15   1  16     1379.39     1481.98     66.24 o 
 -13   1  16      688.66      723.11     55.24 o 
 -11   1  16     3810.79     3581.14     89.14 o 
  -9   1  16     9362.52     9173.02    145.54 o 
  -7   1  16     3307.67     3131.80     84.41 o 
  -5   1  16      548.86      571.67     57.09 o 
  -3   1  16     1081.07     1170.45     65.13 o 
  -1   1  16       54.98      -55.38     55.38 o 
   1   1  16     3487.71     3741.04    107.63 o 
   3   1  16     3465.40     3685.96    107.46 o 
   5   1  16     2743.90     2796.00    114.47 o 
   7   1  16     3011.82     3175.37    107.05 o 
   9   1  16     2659.49     2868.61    111.00 o 
  11   1  16     1320.93     1323.88     88.25 o 
  13   1  16       60.14       77.30     75.58 o 
  15   1  16       58.32      -42.07     76.26 o 
  17   1  16      202.15      102.56     87.59 o 
  19   1  16      658.10      601.11    104.16 o 
  21   1  16     2309.23     2162.49    123.97 o 
  23   1  16      985.81      846.79    115.39 o 
 -34   2  16     1134.26     1183.34    166.72 o 
 -32   2  16      432.12      401.18    109.75 o 
 -30   2  16     3596.80     3545.80    137.46 o 
 -28   2  16     1146.88     1311.87     99.75 o 
 -26   2  16     1063.22     1219.40     93.43 o 
 -24   2  16     1371.87     1387.77     90.51 o 
 -22   2  16        8.53        8.75     87.79 o 
 -20   2  16      401.23      477.32     77.43 o 
 -18   2  16     2152.30     1958.56     97.72 o 
 -16   2  16     1123.26      955.41     84.96 o 
 -14   2  16     2627.03     2695.95     98.57 o 
 -12   2  16      500.39      545.15     70.02 o 
 -10   2  16     1800.26     1802.05     80.45 o 
  -8   2  16     3528.56     3597.00    110.71 o 
  -6   2  16     1510.69     1617.66     83.24 o 
  -4   2  16     2142.87     2343.62     94.42 o 
  -2   2  16        3.16       -4.92     66.43 o 
   0   2  16      126.63      -37.36     66.82 o 
   2   2  16     1560.45     1356.20     79.90 o 
   4   2  16     1870.67     2033.56     92.24 o 
   6   2  16     3275.20     3553.35    123.10 o 
   8   2  16     1148.99     1337.86    103.74 o 
  10   2  16      690.62      751.80    100.83 o 
  12   2  16     1660.52     1775.20    178.37 o 
  14   2  16      616.87      346.33    104.54 o 
  16   2  16      947.56     1027.90    131.02 o 
  18   2  16       41.10       51.15    110.01 o 
  20   2  16        8.81      -13.82    120.65 o 
 -29   3  16      144.08      -20.04    117.96 o 
 -27   3  16      106.22      129.50    126.28 o 
 -25   3  16      306.05      213.75    112.80 o 
 -23   3  16     2189.96     2398.77    135.39 o 
 -21   3  16      529.20      555.51    111.67 o 
 -19   3  16       44.00       72.87    122.66 o 
 -17   3  16      145.76      199.81     89.27 o 
 -15   3  16      281.23      265.57     86.13 o 
 -13   3  16      756.41      654.51    145.11 o 
 -11   3  16      532.27      683.74    146.85 o 
  -9   3  16      230.45      127.43     92.55 o 
  -7   3  16     1284.66     1333.03    119.02 o 
  -5   3  16        3.66       56.09    120.78 o 
  -3   3  16      198.74      241.63    151.17 o 
  -1   3  16      607.59      631.64    129.86 o 
   1   3  16      167.45      218.05    127.62 o 
   3   3  16       38.86      -24.01    126.09 o 
   5   3  16     1295.72     1463.81    148.03 o 
   7   3  16     1264.20     1173.79    211.19 o 
   9   3  16      248.16      152.95    137.10 o 
  11   3  16        0.46      235.40    170.11 o 
  13   3  16      325.05      509.07    176.12 o 
  15   3  16     1064.44     1058.08    198.52 o 
 -18   4  16     1096.70     1313.44    281.01 o 
 -16   4  16      266.18      107.39    188.43 o 
 -14   4  16     2300.13     2939.82    219.71 o 
 -12   4  16      234.11      187.35    416.40 o 
 -10   4  16      881.51      799.16    183.78 o 
  -8   4  16     2080.46     2133.90    245.61 o 
  -6   4  16       31.44     -136.87    136.87 o 
  -4   4  16     3790.62     4222.53    178.43 o 
  -2   4  16      372.91      299.92    132.57 o 
   0   4  16      815.54      824.39    177.12 o 
   2   4  16     2141.25     2543.14    183.20 o 
   4   4  16       21.70     -147.43    147.43 o 
 -35   1  17      192.69       -5.98    122.07 o 
 -33   1  17     5775.97     6396.39    239.76 o 
 -31   1  17       68.70       -2.01    107.77 o 
 -29   1  17     4182.15     4227.98    151.03 o 
 -27   1  17      868.58      499.93     89.98 o 
 -25   1  17      549.40      765.20     84.75 o 
 -23   1  17      201.29      190.26     75.76 o 
 -21   1  17      551.10      487.43     75.85 o 
 -19   1  17      295.58      174.45     68.40 o 
 -17   1  17    16263.96    15565.96    218.48 o 
 -15   1  17        0.49      -66.40     66.40 o 
 -13   1  17     6292.32     6445.94    130.57 o 
 -11   1  17      336.29      347.53     69.64 o 
  -9   1  17     1239.74     1398.40     70.81 o 
  -7   1  17      334.32      240.31     59.78 o 
  -5   1  17        2.49       42.60     59.56 o 
  -3   1  17       14.06       35.56     59.20 o 
  -1   1  17     1546.93     1779.87     75.38 o 
   1   1  17      109.52       61.14     67.83 o 
   3   1  17    16252.26    16242.14    262.01 o 
   5   1  17       16.47       71.91     72.23 o 
   7   1  17     5561.68     5656.18    139.04 o 
   9   1  17      581.59      472.72     86.50 o 
  11   1  17       10.94        0.30     80.20 o 
  13   1  17      215.57      136.48     83.64 o 
  15   1  17      728.81      839.16    140.06 o 
  17   1  17        8.12      -41.27     97.17 o 
  19   1  17     2805.32     2821.73    219.59 o 
  21   1  17      105.92       35.91    106.58 o 
 -32   2  17      353.93      260.55    169.94 o 
 -30   2  17        2.42      -64.52    123.77 o 
 -28   2  17      686.56      672.66     96.11 o 
 -26   2  17     2326.91     2188.96    111.34 o 
 -24   2  17     4178.10     4172.32    135.44 o 
 -22   2  17     4556.79     4671.52    138.25 o 
 -20   2  17     5041.54     5222.99    162.13 o 
 -18   2  17     1166.20     1174.61    123.66 o 
 -16   2  17      135.15       37.32     84.98 o 
 -14   2  17      491.28      547.06     83.54 o 
 -12   2  17       37.79      139.00     73.54 o 
 -10   2  17     1549.95     1549.43     86.06 o 
  -8   2  17     4373.64     4521.42    126.27 o 
  -6   2  17     3945.91     3956.69    116.99 o 
  -4   2  17     3460.50     3495.84    111.58 o 
  -2   2  17     2112.21     2252.25    103.93 o 
   0   2  17     1238.79     1104.59     90.61 o 
   2   2  17      383.85      482.48     87.33 o 
   4   2  17      747.92      638.99     88.49 o 
   6   2  17      268.39      329.20     96.01 o 
   8   2  17     1059.02     1062.82    107.17 o 
  10   2  17     2966.98     2849.43    137.91 o 
  12   2  17     4272.52     4532.94    314.66 o 
  14   2  17     2088.66     2264.99    195.06 o 
  16   2  17      746.86      783.61    119.95 o 
  18   2  17       73.59       19.54    117.97 o 
 -27   3  17     2013.66     2568.19    219.34 o 
 -25   3  17      291.36      281.11    119.94 o 
 -23   3  17       70.24      -79.32    121.42 o 
 -21   3  17      601.63      474.20    116.11 o 
 -19   3  17     5167.92     5424.77    162.72 o 
 -17   3  17       57.51       45.88     93.15 o 
 -15   3  17     5598.02     5749.85    229.10 o 
 -13   3  17       20.82       35.63    103.11 o 
 -11   3  17     5084.01     5261.95    163.86 o 
  -9   3  17      584.17      416.82    176.88 o 
  -7   3  17      345.10      351.67    191.26 o 
  -5   3  17       50.86       71.88    128.47 o 
  -3   3  17      565.75      843.00    139.09 o 
  -1   3  17      131.02      262.98    152.58 o 
   1   3  17     6032.75     6143.37    224.63 o 
   3   3  17       20.24     -118.98    133.43 o 
   5   3  17     7008.11     7517.29    249.46 o 
   7   3  17        1.90     -134.55    134.55 o 
   9   3  17     1549.59     1590.89    205.16 o 
  11   3  17      165.92      136.32    173.16 o 
  13   3  17      300.39      477.30    214.30 o 
 -12   4  17       18.01     -199.43    248.84 o 
 -10   4  17       33.63       48.05    183.91 o 
  -8   4  17      103.87      288.37    233.24 o 
  -6   4  17      231.81      128.04    168.20 o 
  -4   4  17       41.86      112.50    152.70 o 
  -2   4  17      727.47      736.20    161.23 o 
 -36   0  18     2537.46     2703.44    371.84 o 
 -34   0  18      323.92      314.34    205.51 o 
 -32   0  18      108.57       25.96    193.08 o 
 -30   0  18      506.51      938.24    327.07 o 
 -28   0  18     5113.76     4994.20    269.17 o 
 -26   0  18      848.74      954.14    125.28 o 
 -24   0  18    10935.96    10499.82    480.95 o 
 -22   0  18     1134.37     1036.35    107.77 o 
 -20   0  18     9153.07     8825.69    220.66 o 
 -18   0  18       37.71       75.70     89.72 o 
 -16   0  18      997.57     1074.23    101.67 o 
 -14   0  18     8834.58     9029.42    223.14 o 
 -12   0  18     9004.38     8510.05    214.11 o 
 -10   0  18     3721.02     3888.80    148.27 o 
  -8   0  18     8343.41     7824.66    204.38 o 
  -6   0  18       70.83      -94.37     94.37 o 
  -4   0  18     6400.14     6460.61    183.20 o 
  -2   0  18      199.00       42.42     88.33 o 
   0   0  18     1402.25     1447.05    109.73 o 
   2   0  18     2370.85     2635.19    129.57 o 
   4   0  18       48.00       73.57     97.78 o 
   6   0  18     6057.29     6034.58    187.60 o 
   8   0  18     4741.24     4771.42    174.49 o 
  10   0  18     2367.53     2355.36    136.21 o 
  12   0  18     4423.91     4593.58    178.55 o 
  14   0  18      980.63     1010.86    124.95 o 
  16   0  18      753.14      714.18    124.40 o 
  18   0  18     1863.20     1913.05    193.93 o 
  20   0  18      662.57      705.92    157.47 o 
 -35   1  18     1094.73     1193.67    193.18 o 
 -33   1  18      517.38      363.08    121.65 o 
 -31   1  18     3293.86     3260.78    145.66 o 
 -29   1  18     2015.11     1883.33    146.21 o 
 -27   1  18      285.32      135.56     90.75 o 
 -25   1  18        2.03       76.50     86.89 o 
 -23   1  18       78.84       74.87     82.92 o 
 -21   1  18     1413.99     1360.63     95.34 o 
 -19   1  18     5618.30     5526.04    136.34 o 
 -17   1  18     3793.31     3795.65    115.50 o 
 -15   1  18     2447.01     2571.87     88.68 o 
 -13   1  18      524.78      436.29     91.09 o 
 -11   1  18     1373.91     1326.47     73.93 o 
  -9   1  18       51.56       73.26     62.94 o 
  -7   1  18      498.72      403.01     65.16 o 
  -5   1  18     1213.25     1149.25     73.12 o 
  -3   1  18     1810.79     1987.35     80.87 o 
  -1   1  18     2116.23     2073.88     90.80 o 
   1   1  18     3327.47     3283.69    109.81 o 
   3   1  18     1003.93     1030.79     83.76 o 
   5   1  18      912.62     1120.44     87.90 o 
   7   1  18       26.98      -14.13     79.00 o 
   9   1  18        1.36      -73.00     82.18 o 
  11   1  18      345.99      338.27     88.63 o 
  13   1  18     1014.02     1005.70     98.91 o 
  15   1  18     1406.87     1381.01    114.86 o 
  17   1  18     1329.66     1309.41    119.02 o 
  19   1  18      354.79      263.24    110.03 o 
 -32   2  18       34.34      -13.59    144.15 o 
 -30   2  18        6.04     -103.48    103.48 o 
 -28   2  18       61.21       43.78     97.38 o 
 -26   2  18     1503.16     1656.13    130.90 o 
 -24   2  18      537.17      391.78     92.51 o 
 -22   2  18     2183.79     2134.96    120.17 o 
 -20   2  18      244.44      204.23     95.30 o 
 -18   2  18     1145.09     1388.22    105.53 o 
 -16   2  18     2983.23     3220.31    131.52 o 
 -14   2  18     1094.52     1084.12     93.89 o 
 -12   2  18       10.46      -18.99     76.77 o 
 -10   2  18      582.92      469.40     80.37 o 
  -8   2  18       18.06      -12.99     90.92 o 
  -6   2  18     2143.95     2119.40     95.12 o 
  -4   2  18      603.68      571.16     83.19 o 
  -2   2  18     3005.43     3305.73    139.34 o 
   0   2  18      631.77      509.02    103.54 o 
   2   2  18      528.75      531.44     91.38 o 
   4   2  18     1562.66     1547.05    115.79 o 
   6   2  18      298.02      126.36    100.98 o 
   8   2  18      438.28      467.10    106.55 o 
  10   2  18      557.53      422.88    139.75 o 
  12   2  18      108.99      197.74    112.52 o 
  14   2  18     1494.05     1665.52    163.51 o 
  16   2  18      962.55     1107.06    130.18 o 
 -25   3  18       82.49       67.81    130.11 o 
 -23   3  18      380.44      252.59    199.18 o 
 -21   3  18      880.38      891.91    133.13 o 
 -19   3  18      629.39      762.04    114.57 o 
 -17   3  18      218.18       -0.28    136.15 o 
 -15   3  18      316.15      172.19    104.92 o 
 -13   3  18        2.26      -84.46     99.50 o 
 -11   3  18      114.27      167.58     96.49 o 
  -9   3  18      149.39      -76.40    108.36 o 
  -7   3  18      171.00      201.81    138.25 o 
  -5   3  18      530.71      520.63    139.19 o 
  -3   3  18     1025.68     1271.82    169.83 o 
  -1   3  18      445.90      155.86    140.05 o 
   1   3  18      315.22      308.46    143.74 o 
   3   3  18        4.60      -55.46    141.62 o 
   5   3  18       29.58      165.82    174.40 o 
   7   3  18       29.84      -57.08    172.73 o 
   9   3  18        1.51     -178.84    178.84 o 
 -33   1  19      302.62      330.81    134.47 o 
 -31   1  19     1127.57     1352.11    122.46 o 
 -29   1  19     1827.85     1749.64    141.36 o 
 -27   1  19      897.36      860.31    103.22 o 
 -25   1  19     1689.91     1597.28    106.57 o 
 -23   1  19        0.24      -53.27     86.62 o 
 -21   1  19     3620.49     4236.28    223.68 o 
 -19   1  19      433.15      245.21     81.66 o 
 -17   1  19     1105.11     1355.73     91.37 o 
 -15   1  19     2236.73     2105.43     90.83 o 
 -13   1  19      197.71      100.71     62.53 o 
 -11   1  19      312.42      293.44     69.54 o 
  -9   1  19     7467.77     7301.76    142.47 o 
  -7   1  19      106.70      -31.46    107.06 o 
  -5   1  19     5384.52     5355.02    130.45 o 
  -3   1  19       74.60      -15.63     68.70 o 
  -1   1  19     3638.84     3805.92    119.03 o 
   1   1  19      167.63       97.19     77.01 o 
   3   1  19       59.11       27.38     80.40 o 
   5   1  19       71.80      121.45     82.38 o 
   7   1  19     1298.94     1548.86     98.21 o 
   9   1  19       32.35      -17.41     87.72 o 
  11   1  19     2970.83     3173.15    122.52 o 
  13   1  19        6.77       15.44     95.06 o 
  15   1  19     3351.45     3330.47    171.67 o 
 -28   2  19     2123.15     2116.11    121.07 o 
 -26   2  19     3091.23     3018.93    126.71 o 
 -24   2  19      961.43      786.07    119.26 o 
 -22   2  19      537.71      488.06    118.72 o 
 -20   2  19       33.11        9.36     98.45 o 
 -18   2  19       92.72      -13.64     96.32 o 
 -16   2  19     1924.44     2067.86    119.01 o 
 -14   2  19     3417.14     3337.71    231.03 o 
 -12   2  19     3556.95     3508.41    146.02 o 
 -10   2  19     2646.87     2658.28    109.98 o 
  -8   2  19     1371.01     1475.72    102.89 o 
  -6   2  19      785.56      747.72     95.23 o 
  -4   2  19       16.45       18.06     87.77 o 
  -2   2  19      215.95      209.42     90.95 o 
   0   2  19     2006.60     2134.96    112.29 o 
   2   2  19     1587.49     1787.59    120.58 o 
   4   2  19     1794.80     1873.92    125.81 o 
   6   2  19     1719.75     1774.70    140.72 o 
   8   2  19     1112.74     1184.61    122.45 o 
  10   2  19      796.13      835.86    123.19 o 
  12   2  19       66.47      106.12    116.42 o 
 -21   3  19      494.79      331.24    133.95 o 
 -19   3  19     2588.68     2643.57    170.87 o 
 -17   3  19     1539.83     1430.84    159.04 o 
 -15   3  19      510.13      669.23    111.68 o 
 -13   3  19      410.57      358.72    108.94 o 
 -11   3  19      604.14      429.17    107.88 o 
  -9   3  19        3.05      -95.89    145.65 o 
  -7   3  19     4647.28     5172.75    218.63 o 
  -5   3  19        2.91       35.42    143.70 o 
  -3   3  19     2247.99     2249.45    216.53 o 
  -1   3  19      517.42      285.07    150.39 o 
   1   3  19     1185.82     1484.84    296.10 o 
   3   3  19      342.50      448.87    202.17 o 
   5   3  19      155.89      -50.85    188.14 o 
 -32   0  20     7330.96     7245.27    535.29 o 
 -30   0  20      312.62      226.59    198.64 o 
 -28   0  20     3355.52     4232.33    302.15 o 
 -26   0  20      110.31      180.63    135.81 o 
 -24   0  20      504.42      783.82    129.06 o 
 -22   0  20        4.02      -25.35    103.34 o 
 -20   0  20     2520.13     2264.20    131.05 o 
 -18   0  20      824.75      894.90    111.21 o 
 -16   0  20     4442.37     4218.95    163.37 o 
 -14   0  20      611.38      638.75    106.48 o 
 -12   0  20    10311.80    10568.23    254.05 o 
 -10   0  20        3.43       42.47    144.09 o 
  -8   0  20     1476.55     1427.71    115.44 o 
  -6   0  20      696.72      782.06    109.02 o 
  -4   0  20       29.32       37.64    100.45 o 
  -2   0  20     1319.53     1380.56    119.79 o 
   0   0  20     4551.35     4100.08    162.67 o 
   2   0  20     2114.01     2414.94    147.63 o 
   4   0  20     8243.52     9253.56    282.03 o 
   6   0  20      161.37      258.63    118.09 o 
   8   0  20     1633.32     1871.50    137.59 o 
  10   0  20      830.71      773.16    127.12 o 
  12   0  20       39.98      -57.95    124.01 o 
  14   0  20     1340.92     1283.02    140.70 o 
 -31   1  20      216.11      187.69    121.57 o 
 -29   1  20      226.15      236.85    144.21 o 
 -27   1  20      613.62      730.55    105.25 o 
 -25   1  20     1868.75     2070.28    174.95 o 
 -23   1  20     2028.50     2093.00    113.17 o 
 -21   1  20      955.59      888.65     99.31 o 
 -19   1  20      165.51      -85.33     87.86 o 
 -17   1  20      547.52      514.84     87.33 o 
 -15   1  20      642.90      624.91     93.08 o 
 -13   1  20       27.80      -32.97     66.85 o 
 -11   1  20     2033.11     2069.55    111.10 o 
  -9   1  20     1917.69     2005.49     92.54 o 
  -7   1  20     1434.88     1509.96    104.18 o 
  -5   1  20     2551.79     2648.33     94.34 o 
  -3   1  20     1179.41     1122.54     91.82 o 
  -1   1  20      272.77      311.02     82.84 o 
   1   1  20        1.73       47.24     83.08 o 
   3   1  20      128.71       95.20     86.04 o 
   5   1  20      492.01      452.69     92.47 o 
   7   1  20      335.09      397.71     92.91 o 
   9   1  20      645.47      682.47     98.25 o 
  11   1  20     1581.72     1623.81    111.51 o 
  13   1  20     1820.68     1997.38    126.92 o 
 -26   2  20      702.11      852.40    126.09 o 
 -24   2  20        6.37       15.09    116.13 o 
 -22   2  20      241.79      142.64    133.73 o 
 -20   2  20      238.28      165.22    113.92 o 
 -18   2  20      243.18      184.83    109.66 o 
 -16   2  20      126.59      146.18    108.03 o 
 -14   2  20     2548.67     2714.42    147.45 o 
 -12   2  20      147.72      145.65     92.19 o 
 -10   2  20      889.55      963.32    103.80 o 
  -8   2  20       95.98      109.19     94.79 o 
  -6   2  20      286.35      301.70     96.46 o 
  -4   2  20      631.81      851.17    101.70 o 
  -2   2  20      473.69      501.91     99.42 o 
   0   2  20      390.82      584.55    124.97 o 
   2   2  20      358.70      317.03    142.16 o 
   4   2  20      283.27      243.88    130.68 o 
   6   2  20     1546.46     1624.16    130.62 o 
   8   2  20      536.76      522.89    120.97 o 
 -17   3  20        4.77       85.91    393.89 o 
 -15   3  20       45.01     -110.45    110.45 o 
 -13   3  20       73.96      138.05    111.97 o 
 -11   3  20      584.66      842.04    128.80 o 
  -9   3  20      303.88      261.56    122.13 o 
  -7   3  20      401.91      349.65    114.54 o 
  -5   3  20       42.91      169.98    178.13 o 
  -3   3  20      219.94      324.84    186.85 o 
  -1   3  20      100.37      138.89    215.16 o 
 -27   1  21      648.83      286.56    112.42 o 
 -25   1  21      268.73      277.95    102.29 o 
 -23   1  21     1647.07     1616.07    113.84 o 
 -21   1  21      182.72      271.91    107.34 o 
 -19   1  21     1500.16     1548.98    124.64 o 
 -17   1  21     1267.52     1440.64    101.52 o 
 -15   1  21       30.65      -85.06     85.06 o 
 -13   1  21     2233.10     2692.20    110.82 o 
 -11   1  21      446.31      309.81     75.08 o 
  -9   1  21     1446.35     1635.70     88.91 o 
  -7   1  21      283.63      239.39     78.28 o 
  -5   1  21      350.85      210.23     84.83 o 
  -3   1  21     1005.41      951.26     93.09 o 
  -1   1  21      145.37       74.84     87.04 o 
   1   1  21      347.45      159.45     90.14 o 
   3   1  21     2160.33     2354.14    113.01 o 
   5   1  21       37.79      -92.35     92.35 o 
   7   1  21     2398.42     2099.20    117.41 o 
   9   1  21       68.38      -79.27     97.69 o 
 -22   2  21     3851.86     3912.20    179.40 o 
 -20   2  21     2504.61     2641.41    152.72 o 
 -18   2  21      529.60      600.79    124.68 o 
 -16   2  21      182.30      170.18    116.72 o 
 -14   2  21      841.07      797.86    112.89 o 
 -12   2  21      814.72      820.92    105.52 o 
 -10   2  21      389.40      259.82    101.45 o 
  -8   2  21      786.68      906.32    106.32 o 
  -6   2  21     1362.59     1578.50    115.44 o 
  -4   2  21      626.36      632.72    107.42 o 
  -2   2  21     2081.71     1876.66    122.93 o 
   0   2  21     1915.79     1801.70    131.73 o 
   2   2  21      738.21      589.32    120.45 o 
   4   2  21       42.14      -16.96    113.37 o 
 -26   0  22       19.66      171.02    216.14 o 
 -24   0  22     5255.27     5585.75    306.02 o 
 -22   0  22     1095.03      961.37    137.97 o 
 -20   0  22     4052.57     4622.65    220.32 o 
 -18   0  22       73.08      -42.82    123.28 o 
 -16   0  22     1357.38     1458.02    178.48 o 
 -14   0  22      833.20      991.50    123.08 o 
 -12   0  22      838.26     1090.66    131.44 o 
 -10   0  22      620.60      548.50    118.45 o 
  -8   0  22     3496.06     3898.16    169.79 o 
  -6   0  22      691.28      806.19    122.76 o 
  -4   0  22     4933.06     5276.41    346.71 o 
  -2   0  22       44.87      163.74    167.78 o 
   0   0  22     1474.08     1643.24    141.04 o 
   2   0  22      327.81      286.64    123.93 o 
   4   0  22      106.71      -92.97    121.20 o 
   6   0  22      916.28      911.40    189.27 o 
 -25   1  22     1295.04     1509.72    139.87 o 
 -23   1  22      346.38      458.26    106.28 o 
 -21   1  22       67.57       59.75    100.15 o 
 -19   1  22     1421.35     1616.89    114.75 o 
 -17   1  22      651.72      637.99     98.11 o 
 -15   1  22      655.19      676.13     96.66 o 
 -13   1  22      906.66     1091.40    118.00 o 
 -11   1  22      927.00      972.70    103.17 o 
  -9   1  22      334.58      266.86    102.09 o 
  -7   1  22      771.24      832.68     94.75 o 
  -5   1  22       69.05      -86.02     88.75 o 
  -3   1  22      697.41      808.28     95.73 o 
  -1   1  22      193.43      176.68     93.04 o 
   1   1  22      498.33      546.97     98.76 o 
   3   1  22     1497.59     1609.36    110.67 o 
   5   1  22     1569.78     1712.63    114.41 o 
 -18   2  22      129.46       89.10    173.15 o 
 -16   2  22       26.41     -122.23    122.23 o 
 -14   2  22       71.05      -60.44    111.17 o 
 -12   2  22        8.01       38.74    108.85 o 
 -10   2  22      151.58     -105.28    105.28 o 
  -8   2  22      721.28      751.05    112.61 o 
  -6   2  22      395.54      485.35    108.92 o 
  -4   2  22        4.34     -106.26    106.26 o 
  -2   2  22     1480.60     1708.78    137.25 o 
 -19   1  23      394.33      289.12    108.70 o 
 -17   1  23      345.10      311.59    106.90 o 
 -15   1  23     1327.02     1410.73    108.77 o 
 -13   1  23       10.95      -78.89     95.91 o 
 -11   1  23     1385.01     1489.33    107.20 o 
  -9   1  23       95.66      -33.65    104.93 o 
  -7   1  23      102.70       43.47    130.84 o 
  -5   1  23     1050.73     1451.13    144.08 o 
  -3   1  23       68.47      -77.85    106.79 o 
  -1   1  23      685.31      600.18    120.78 o 
 -12   0  24     3849.43     4040.74    217.19 o 
 -10   0  24       28.43       -7.56    145.84 o 
                                                 
